# Supplementary material for: A signaling cascade including ARID1A, GADD45B and DUSP1 induces apoptosis and affects the cell cycle of germ cell cancers after romidepsin treatment
Source: Oncotarget. 2016 Aug 27;7(46):74931–46. doi: 10.18632/oncotarget.11647 (PMC5342713; doi:10.18632/oncotarget.11647)
Supplement: Supplementary file 2 [file oncotarget-07-74931-s002.xlsx]

## Sheet: A - ChIP-seq. data
Gene List	Solvent Avg Value	Romidepsin Avg Value	Ratio Romidepsin/Solvent								up in expression and H3ac									down in expression and H3ac
PDGFRB	1	12.79	12.79								BAIAP2									ABHD12B
EEF1D	1.095	13.273	12.1215								CRABP2									ADAMTS9
SSBP3	1	12	12								DLX3									ADI1
CD79B	1.167	13.963	11.9649								DNAJB1									ARHGAP23
BAIAP2	1.083	12.952	11.9594								EEF1A2									ARID1A
SLCO2A1	1	11.913	11.913								HIST3H2A									BCL11B
NCOR2	1	11.837	11.837								KRT8									BRPF3
DENND1A	1	11.375	11.375								LFNG									C11orf75
TMEM189-UBE2V1	1	11.194	11.194								LMTK3									C7orf55
C4orf50	1	11.154	11.154								MAP1LC3A									CAP2
FBXW8	1	11.056	11.056								MAST3									CDO1
PCNXL2	1	10.889	10.889								MKNK2									CNR1
EFNA2	1.077	11.463	10.6435								REEP6									CYB5R2
GNA15	1.125	11.688	10.3893								SH2B3									DAZAP1
KRT8	1.333	13.48	10.1125								SLC2A14									DCTD
TMEM223	1.267	12.667	9.99763								SLC9A1									DCTN5
KIAA0892	1.2	11.962	9.96833																	DHRS3
MIR3193	1.05	10.444	9.94667																	DPPA4
ATRIP	1.318	12.875	9.76859																	EDN1
TBC1D24	1.294	12.619	9.75193																	EFEMP1
SDK1	1.357	13.077	9.6367																	EGFLAM
LASS4	1.071	10.294	9.61158																	FAIM
RPLP0	1.316	12.25	9.30851																	FGF13
AGRN	1.25	11.562	9.2496																	GMPR
FAM195B	1.35	12.44	9.21481																	GTF3C6
MGAT3	1.312	12	9.14634																	H2AFY2
TRIM11	1.286	11.619	9.03499																	HCFC1
HN1L	1.062	9.278	8.73635																	IFNGR2
BOP1	1.375	11.879	8.63927																	IGF1
TALDO1	1.579	13.5	8.54972																	ITGB5
TANC2	1.346	11.429	8.49108																	KCNIP4
CTSA	1.733	14.707	8.48644																	KCTD15
C16orf48	1.933	16.333	8.44956																	KYNU
TH1L	1.35	11.364	8.41778																	LANCL2
TRPC4AP	1.476	12.423	8.41667																	LBH
MED16	1.4	11.731	8.37929																	LOC728323
SKI	1.5	12.5	8.33333																	LRRC41
SLC45A3	2	16.615	8.3075																	MAPK13
PTPRF	1.5	12.454	8.30267																	MSC
DYNLL2	1.381	11.32	8.19696																	MTA3
MSI2	1.276	10.457	8.19514																	NQO1
INPP5A	1.444	11.808	8.17729																	NR2F6
BMPR1A	1.25	10.188	8.1504																	NSMAF
TPM4	1.542	12.542	8.13359																	NUAK1
SCARB1	1.636	13.28	8.11736																	NUDT15
B4GALNT3	2.045	16.396	8.0176																	OVOS2
ANXA4	1.312	10.412	7.93598																	PDPN
EEF1A2	1.583	12.472	7.87871																	PHLDA3
LYN	1.444	11.355	7.86357																	PITX1
GLTSCR1	1.375	10.792	7.84873																	RAB15
SFRS8	1.5	11.75	7.83333																	RAB34
TBX3	1.292	10.103	7.81966																	RBM24
ADCK5	1.606	12.524	7.79826																	RBPJ
AMZ1	1.763	13.737	7.79183																	RBPMS2
TMC4	1.56	12.139	7.78141																	RCC2
MYO9B	1.588	12.174	7.66625																	RCN1
G6PD	1.647	12.546	7.61749																	SCGB3A2
ODF3L2	1.622	12.3	7.58323																	SCRN1
SH2B3	1.774	13.429	7.5699																	SEPHS1
AGTRAP	1.5	11.286	7.524																	SERPINH1
NKTR	1.667	12.522	7.5117																	SH2D4A
RNF216	1.824	13.65	7.48355																	SLC39A1
PRDX3	1.4	10.471	7.47929																	SMAGP
PIP5K1C	1.615	12.048	7.46006																	SPRY4
PYGB	1.721	12.796	7.43521																	TCEA1
CTNNA1	1.235	9.167	7.42267																	TCL1B
TNK2	1.632	12	7.35294																	TEAD2
XPO6	1.5	10.962	7.308																	THOC4
HSPA12B	1.718	12.551	7.30559																	TMBIM4
SLCO4A1	2.194	15.984	7.28532																	TMEM64
UBE2I	1.762	12.783	7.25482																	TMTC1
KLC1	1.759	12.724	7.23366																	TRIB3
CLPTM1L	1.5	10.783	7.18867																	TRIM2
PAX5	1.467	10.476	7.1411																	TRIML2
EIF2AK1	1.815	12.926	7.12176																	TRMT5
ASXL1	1.636	11.558	7.06479																	TSHZ3
TBXA2R	1.458	10.27	7.0439																	U2AF2
CNN2	1.615	11.292	6.99195																	UBE2Q2
ARF1	1.92	13.351	6.95365																	WSB2
NCOR2	2.04	14.154	6.93824																	YAP1
TNRC18	1.815	12.586	6.93444																	ZC3HAV1
MADCAM1	1.54	10.642	6.91039																	ZMYND11
MAD1L1	1.879	12.971	6.90314																	ZNF532
FAM129B	1.909	13.136	6.88109																	ZSCAN10
PRKCSH	1.789	12.3	6.87535
MED16	1.92	13.179	6.86406
MYH7B	2	13.594	6.797
LSM7	1.647	11.107	6.74378
PCNT	1.462	9.857	6.74213
MAD1L1	2.186	14.704	6.72644
BRD4	1.72	11.528	6.70233
RILPL1	1.895	12.7	6.70185
MACROD1	2	13.333	6.6665
PMPCA	1.704	11.333	6.65082
PVT1	2.308	15.345	6.64861
SMG5	1.7	11.294	6.64353
ADORA1	2.065	13.702	6.63535
PXMP2	1.8	11.903	6.61278
NKAIN4	2.042	13.5	6.61117
LOC100506613	1.714	11.286	6.5846
COL4A2	1.895	12.476	6.58364
NCOR2	1.744	11.419	6.54759
MRPL21	1.632	10.667	6.53615
ARAP1	1.742	11.273	6.4713
ADCK5	2	12.939	6.4695
MIR639	1.818	11.75	6.46315
MTHFD2	1.6	10.321	6.45062
LOC642574	1.923	12.403	6.44982
DAPK3	1.952	12.56	6.43443
KLF11	1.714	11	6.41774
LOC100505735	1.843	11.809	6.40749
EIF4G1	1.884	12.018	6.37898
FRMD8	1.75	11.16	6.37714
NARF	1.917	12.214	6.37141
SDK2	1.571	10	6.36537
MIR4325	1.684	10.714	6.36223
MBOAT7	1.867	11.867	6.35619
DPYSL2	2.357	14.966	6.3496
RGS20	1.96	12.44	6.34694
GNA11	1.621	10.286	6.34547
DDX27	1.911	12.119	6.34171
CRTC3	1.75	11.059	6.31943
KEAP1	2	12.633	6.3165
PTPRF	1.875	11.82	6.304
SAMD8	1.565	9.84	6.28754
SPOCD1	1.969	12.375	6.28492
KCNK15	2.043	12.808	6.26921
DHCR24	1.889	11.769	6.23028
NCOR2	2.034	12.613	6.20108
NOTUM	1.84	11.345	6.16576
WWC1	1.714	10.567	6.16511
BAIAP2	1.944	11.946	6.14506
STRN4	1.696	10.391	6.12677
GNG7	1.852	11.341	6.12365
LMNA	1.816	11.114	6.12004
ENG	1.625	9.926	6.10831
RBM5	1.545	9.391	6.07832
GLI4	2.367	14.367	6.06971
STK11	2.135	12.947	6.06417
PLXND1	2.282	13.833	6.06179
ILF3	2.214	13.396	6.05059
PREX1	1.881	11.375	6.04732
FLNA	2.538	15.333	6.04137
GPIHBP1	2.3	13.875	6.03261
DOT1L	2.106	12.69	6.02564
SSBP4	2.158	12.95	6.00093
EDC4	2.368	14.175	5.98606
HIST3H2A	1.917	11.472	5.98435
CACNA1C	2.436	14.5	5.95238
INTS1	2.025	12	5.92593
CTNNBIP1	1.75	10.368	5.92457
TALDO1	2.143	12.686	5.91974
CTSA	2.111	12.487	5.91521
BSG	1.824	10.784	5.91228
STK35	1.864	11	5.90129
FGF22	2.161	12.743	5.89681
FARSA	2.3	13.55	5.8913
PRR7	2.185	12.837	5.87506
ELFN1	2.129	12.5	5.8713
EVI5L	1.922	11.25	5.85328
SLC43A2	1.75	10.222	5.84114
COL9A3	2.39	13.9	5.8159
UPF1	2.174	12.583	5.78795
SDK2	2.05	11.857	5.7839
TMEM189-UBE2V1	2.031	11.747	5.78385
C13orf35	2.136	12.348	5.7809
NCOR2	2.5	14.405	5.762
CTCFL	2.125	12.208	5.74494
PEMT	1.81	10.364	5.72597
FLNA	2.948	16.793	5.6964
H3F3C	2.441	13.882	5.68701
C21orf111	2	11.37	5.685
CDR2L	1.917	10.893	5.68232
CTSZ	2.195	12.439	5.66697
FDPS	2.045	11.571	5.65819
MPND	1.828	10.338	5.65536
LRP1	2.235	12.636	5.65369
DPYSL2	1.917	10.833	5.65102
LOC100506649	2.479	14	5.64744
NTNG2	1.833	10.333	5.63721
NUDT1	2.767	15.531	5.61294
NEURL	2	11.2	5.6
ORAI1	1.864	10.435	5.59818
BICD1	2.229	12.474	5.59623
FAM84B	1.905	10.654	5.59265
MKNK2	2.107	11.781	5.59136
HDAC7	2.036	11.371	5.58497
KLHL29	1.909	10.654	5.58093
LRP1	2.326	12.978	5.57954
SH3GL1	2.093	11.674	5.57764
RETN	1.968	10.969	5.57368
TMC4	2.077	11.571	5.57102
PDDC1	2.5	13.909	5.5636
HRH3	2.784	15.463	5.55424
WNT5B	2.167	12	5.53761
HS6ST1	1.833	10.148	5.53628
YIF1A	2.182	12.065	5.52933
IFT122	2	11.051	5.5255
CD97	2.541	14.03	5.52145
RHBG	2.108	11.6	5.50285
CCND2	2.255	12.408	5.50244
ZFP64	2.556	14.061	5.50117
C1RL	2.31	12.692	5.49437
PREX1	2.288	12.561	5.48995
COX19	2.488	13.653	5.48754
LTA	1.842	10.105	5.48588
SUN1	2.455	13.432	5.47128
ILF3	2.22	12.145	5.47072
TEAD4	2.548	13.935	5.469
TINAGL1	2.375	12.958	5.456
EIF2C2	2.115	11.536	5.45437
POR	2.105	11.474	5.45083
PRKAR1B	3.567	19.438	5.4494
MAD1L1	2.7	14.712	5.44889
STX2	2.042	11.115	5.44319
NOTCH3	2.389	13	5.44161
NDST1	2.152	11.703	5.4382
HSPA12B	2.22	12.057	5.43108
LMAN2	2.229	12.097	5.4271
WDR5	2	10.85	5.425
TAF4	2.5	13.56	5.424
RRBP1	2.25	12.2	5.42222
DLGAP4	2.432	13.17	5.4153
ADAP1	2.667	14.429	5.4102
PCBP2	2.087	11.279	5.40441
KIAA1614	2.516	13.581	5.39785
FLJ90757	2.7	14.55	5.38889
TNRC18	2.1	11.314	5.38762
NCOR2	2.441	13.128	5.37812
LOC100506175	2.567	13.774	5.3658
C20orf117	3.351	17.976	5.36437
FCHO1	2.316	12.421	5.36313
AMZ1	2.368	12.675	5.35262
CDC42BPG	2.129	11.387	5.34852
LOC100506597	2.821	15.075	5.34385
KCTD15	2.556	13.656	5.34272
CHST12	2.429	12.973	5.34088
PDGFA	2.624	13.966	5.32241
TMEM63A	2.163	11.51	5.32131
SSSCA1	2.742	14.562	5.31072
BCAS4	1.909	10.138	5.31063
LOC100131372	3	15.926	5.30867
PPP1R12B	2.727	14.474	5.30766
SRCRB4D	2	10.615	5.3075
PAK4	2.167	11.5	5.30688
SYT7	2.296	12.143	5.28876
SCAMP4	2.473	13.071	5.28548
DGKZ	2.493	13.175	5.2848
MYO9B	2.139	11.3	5.28284
EIF3B	2.286	12.062	5.27647
SCARF2	3.26	17.2	5.27607
PMEPA1	2.08	10.941	5.2601
ADAMTSL5	2.432	12.784	5.25658
ZNF385A	2.444	12.833	5.25082
ADORA1	2.039	10.702	5.24865
CCND2	2.969	15.54	5.23409
MSI2	2.286	11.952	5.22835
SLC25A29	2.28	11.92	5.22807
RANBP3	2.464	12.871	5.22362
HK1	1.905	9.926	5.2105
BRD4	2.605	13.556	5.20384
RENBP	2.479	12.87	5.19161
LOC100506063	2.125	11.032	5.19153
OLFM2	2.458	12.76	5.19121
FGFR4	2.535	13.159	5.19093
WNT9A	2.615	13.574	5.19082
ITGB5	2.545	13.174	5.17642
ACADS	2.133	11.027	5.16971
DNM2	2.24	11.577	5.1683
ERBB2	2.176	11.235	5.16314
FBXL18	2.617	13.479	5.15055
ST6GALNAC6	2.188	11.25	5.14168
PPP1R16B	2.214	11.364	5.13279
U2AF2	1.848	9.474	5.12662
DOCK6	2.391	12.233	5.11627
DNTTIP1	2.571	13.138	5.11007
KIAA0355	2.35	12	5.10638
SOX13	2.939	15	5.10378
BDH1	2.233	11.387	5.09942
FASN	2.882	14.667	5.08917
LOC100505843	3.133	15.9	5.07501
LOC100506298	1.824	9.25	5.07127
SCARB1	2.48	12.56	5.06452
NCOR2	2.698	13.647	5.05819
TCOF1	2.429	12.286	5.05805
AVPR2	2.184	11.038	5.05403
EIF1AD	2.105	10.63	5.04988
FBXL14	2.278	11.5	5.04829
NINJ2	2.514	12.68	5.04375
NUAK2	2.579	13	5.04071
PODXL2	2.097	10.562	5.03672
PDGFA	2.359	11.871	5.03222
ELAVL1	2.059	10.357	5.03011
FAIM2	2.343	11.771	5.0239
FDFT1	2.053	10.292	5.01315
LOC100291105	2.534	12.702	5.01263
SH3PXD2A	2.368	11.857	5.00718
MRPS23	2.174	10.885	5.0069
FAM101A	2.696	13.486	5.00223
CHAF1A	2.409	12.046	5.00042
IFT140	2.757	13.775	4.99637
FAM129C	2.409	12.029	4.99336
STK40	2.375	11.857	4.99242
LRP5	2.121	10.579	4.98774
MED15	3.551	17.702	4.98507
CNOT3	2.706	13.471	4.9782
PLEC1	3.014	14.975	4.96848
RMND5B	2.683	13.317	4.96347
SBNO2	2.737	13.575	4.95981
CDCA4	2.167	10.733	4.95293
BIRC7	2.667	13.181	4.94226
RIMS3	2.154	10.643	4.94104
L1CAM	2.705	13.364	4.94048
DKFZp761E198	2.658	13.105	4.9304
DNM2	2.545	12.546	4.92967
UBE2I	2.341	11.532	4.9261
HSF1	2.349	11.557	4.91997
SLC2A14	2.31	11.341	4.90952
C20orf135	3.375	16.566	4.90844
NLRP6	2.333	11.45	4.90784
PLEKHA6	2.467	12.097	4.90353
RTEL1	3.228	15.81	4.89777
CLSTN3	3.176	15.548	4.89547
PLEKHA6	2.6	12.72	4.89231
BOP1	2.344	11.438	4.87969
PTPN1	2.133	10.387	4.86967
GPR144	2.222	10.818	4.86859
UNC5A	2.474	12.044	4.86823
KCTD15	2.3	11.194	4.86696
CACNA1C	2.65	12.893	4.86528
EPHB3	2.209	10.733	4.85876
C12orf44	2.235	10.853	4.85593
CDC42EP4	2.836	13.736	4.84344
SCARF2	3.247	15.722	4.84201
LYN	2.565	12.391	4.8308
KIAA0556	2.158	10.421	4.82901
ATPGD1	2.5	12.062	4.8248
PRELP	2.417	11.66	4.82416
RPS5	2.634	12.698	4.8208
RBM38	2.821	13.591	4.8178
BCAS4	2.938	14.127	4.80837
TMEM189-UBE2V1	2.71	13.03	4.80812
FOXK1	3	14.409	4.803
C7orf50	4.204	20.18	4.80019
NCOR2	2.654	12.731	4.79691
HSPA12B	2.873	13.762	4.79011
RNPEP	2.423	11.586	4.78168
HSPA4	1.952	9.333	4.78125
ARHGEF2	2.481	11.861	4.78073
C1orf55	2.2	10.514	4.77909
RFX1	2.565	12.25	4.77583
LSM14B	2.522	12.04	4.77399
ITGB7	2.615	12.464	4.76635
DLGAP4	2.559	12.18	4.75967
LOC100506115	2.581	12.284	4.7594
MAP1LC3A	3.36	15.962	4.7506
MAD1L1	3.636	17.273	4.75055
RNF44	2.829	13.415	4.74196
KLHL35	2.133	10.1	4.73511
LOC100287301	2.538	12	4.72813
STK11	2.761	13.042	4.72365
SLC6A8	3.464	16.357	4.722
FASN	2.78	13.109	4.71547
ZNF251	2.636	12.417	4.71055
TNRC18	2.75	12.93	4.70182
ZNF217	2.333	10.968	4.70124
NFIC	2.684	12.6	4.69449
CACNA1C	3.319	15.531	4.67942
F11R	2.582	12.07	4.67467
PLXNA1	2.701	12.586	4.65976
HAUS7	2.5	11.625	4.65
NCOR2	2.5	11.625	4.65
MAP1S	2.656	12.348	4.6491
TAS1R3	2.939	13.636	4.63967
ELAVL1	2.455	11.39	4.63951
SFRS8	2.727	12.636	4.63366
ME3	2.421	11.21	4.63032
RP11-93B14.6	2.676	12.388	4.6293
MAP1S	2.528	11.667	4.61511
PSMB10	3	13.831	4.61033
TPPP3	2.588	11.912	4.60278
FBN3	2.364	10.864	4.5956
PLXNB3	2.593	11.915	4.59506
LPCAT1	2.111	9.696	4.59308
FAM36A	2.24	10.276	4.5875
HAUS8	2.212	10.147	4.58725
MKRN2	2.375	10.889	4.58484
PLEKHG6	3.05	13.977	4.58262
FBN3	2.25	10.296	4.576
REEP6	2.35	10.75	4.57447
CTSB	2.974	13.579	4.5659
SH3PXD2A	2.208	10.077	4.56386
PXDN	2.786	12.714	4.56353
LTBP2	2.545	11.606	4.56031
FLNA	2.472	11.266	4.55744
ATG4B	2.5	11.389	4.5556
APOBEC1	2.7	12.3	4.55556
MAD1L1	3.246	14.779	4.55299
TMCC2	2.804	12.719	4.53602
NCOR2	3.062	13.886	4.53494
VAV2	2.125	9.625	4.52941
TNPO2	2.564	11.61	4.52808
AMOTL2	3.032	13.722	4.52573
SLC6A12	2.93	13.254	4.52355
HIP1R	3.091	13.977	4.52184
TSPAN9	3.519	15.873	4.51066
NINJ2	3.204	14.444	4.50811
HSF1	3.674	16.558	4.5068
MAD1L1	3.123	14.069	4.50496
PODNL1	3.472	15.639	4.50432
KRT8	2.64	11.881	4.50038
LSM14B	3.046	13.707	4.5
C2orf39	2.405	10.822	4.49979
TFB1M	2.381	10.714	4.49979
BICD1	2.387	10.735	4.49728
TMTC1	2.286	10.273	4.49388
MAD1L1	2.918	13.108	4.49212
LASS4	2.708	12.16	4.4904
MIR124-3	2.565	11.5	4.48343
ITPKB	3.291	14.714	4.47098
VASP	2.581	11.515	4.46145
PDE4DIP	2.823	12.594	4.46121
MIR124-3	2.946	13.125	4.45519
P4HTM	2.762	12.304	4.45474
ARVCF	2.787	12.383	4.44313
WDR20	2.583	11.462	4.43748
ANKRD40	2.875	12.75	4.43478
EDN2	2.857	12.667	4.43367
C3orf21	2.704	11.966	4.4253
MAD1L1	3.259	14.407	4.42068
DDA1	3.08	13.615	4.42045
EIF2C2	3.567	15.767	4.42024
GLT25D1	2.744	12.111	4.41363
ADAMTS2	2.897	12.783	4.4125
TNFAIP8L1	2.6	11.444	4.40154
COL23A1	2.538	11.171	4.4015
MAD1L1	3.052	13.433	4.40138
PLXNA1	2.844	12.514	4.40014
CSNK1G2	2.986	13.134	4.39853
ARF3	2.286	10.042	4.39283
KIAA0284	2.441	10.722	4.39246
HEATR2	3.469	15.206	4.3834
ADCY1	2.8	12.259	4.37821
IQSEC1	2.789	12.21	4.37791
DAZAP2	3.45	15.1	4.37681
CNNM4	2.467	10.778	4.36887
COX6B2	2.667	11.632	4.36145
UBE2L3	3.92	17.091	4.35995
ARHGEF17	2.258	9.839	4.3574
NBL1	2.5	10.885	4.354
KDM4B	3.219	14	4.34918
CSNK1G2	2.75	11.956	4.34764
HMHA1	2.756	11.979	4.34652
ZAN	2.417	10.5	4.34423
SS18L1	3.261	14.152	4.33977
C20orf20	3.125	13.556	4.33792
MAD1L1	3.171	13.728	4.32923
TNS3	2.973	12.865	4.32728
LOC644334	2.61	11.293	4.32682
CAPN2	2.792	12.069	4.32271
KLC1	2.833	12.206	4.30851
SYT7	3.25	14	4.30769
THEG	2.724	11.724	4.30396
MLLT1	2.667	11.467	4.29959
PPP1R9B	3.129	13.435	4.2937
RASA3	2.966	12.724	4.28995
TMPRSS9	3.432	14.71	4.28613
MAD1L1	4.017	17.213	4.28504
MAVS	3.327	14.246	4.28194
CARD11	3	12.837	4.279
MLLT1	3	12.829	4.27633
SEC61A1	3.889	16.63	4.27616
PPAN	3.054	13.054	4.27439
DGAT1	3.071	13.118	4.27157
TNNT2	2.867	12.244	4.27067
IGL@	4.636	19.793	4.26941
ANKRD11	2.312	9.87	4.26903
SHB	2.857	12.195	4.26846
RBCK1	2.696	11.5	4.26558
SULF2	2.8	11.943	4.26536
PKIG	2.673	11.397	4.26375
RAPGEF5	3.333	14.2	4.26043
ASAP2	2.409	10.259	4.25861
COL23A1	2.544	10.83	4.25708
AZI1	3	12.767	4.25567
NAV1	2.474	10.5	4.24414
FARSA	2.444	10.368	4.24223
BMP1	3.049	12.93	4.24073
HAUS7	3.045	12.909	4.23941
FLNA	3.832	16.242	4.23852
PIP5K1C	2.667	11.303	4.2381
PXMP4	2.882	12.214	4.23803
AVPR2	2.722	11.528	4.23512
PYGB	3.357	14.196	4.22878
LINGO3	2.568	10.857	4.2278
LOC100506115	2.92	12.34	4.22603
UPF1	2.976	12.561	4.22077
PPP1R16B	3.089	13.036	4.22014
MIR124-3	2.519	10.622	4.21675
FBXL18	3.075	12.958	4.21398
ST3GAL1	2.643	11.133	4.21226
TMEM86B	2.727	11.472	4.20682
IQGAP3	2.675	11.25	4.20561
MCF2L	2.652	11.13	4.19683
SEC22B	2.911	12.21	4.19443
ARVCF	3.431	14.383	4.19207
TEAD4	3.582	15.013	4.19123
PKN1	3.818	16	4.19068
IL6R	3.1	12.974	4.18516
CD97	2.761	11.553	4.18435
CACNA1C	3.409	14.255	4.18158
TP53INP2	2.545	10.636	4.17917
CDC42BPG	3.213	13.42	4.17678
IQSEC3	3.068	12.796	4.1708
PTK6	3.2	13.333	4.16656
C12orf65	2.786	11.607	4.16619
VWF	3.479	14.493	4.16585
CHCHD6	2.885	12.018	4.16568
SLC44A2	3.25	13.536	4.16492
PFKFB4	2.65	11.034	4.16377
PDZK1	2.515	10.471	4.16342
MICALL2	3.716	15.463	4.16119
COL23A1	2.793	11.621	4.16076
CYGB	2.957	12.296	4.15827
FRMD8	2.808	11.667	4.15491
PDP2	2.826	11.739	4.15393
CCDC48	2.833	11.762	4.15178
FGFR4	3.107	12.871	4.14258
FLJ41603	2.789	11.55	4.14127
HNRNPM	2.812	11.639	4.13905
C20orf117	3.421	14.158	4.13856
GNA12	3.436	14.22	4.13853
UNKL	3.25	13.45	4.13846
SLC43A1	2.758	11.412	4.13778
ADAMTS2	2.95	12.2	4.13559
LGR6	2.462	10.15	4.12266
SHB	2.958	12.184	4.119
CRABP2	3.233	13.303	4.11475
CYGB	2.926	12.037	4.11381
PRKDC	2.714	11.158	4.11127
COL23A1	2.885	11.846	4.10607
PI4KA	3.116	12.761	4.09531
RNF114	3	12.263	4.08767
ZDHHC1	2.739	11.196	4.08762
UNQ1887	3	12.25	4.08333
DOK3	3.333	13.59	4.07741
FAM71E1	2.778	11.323	4.07595
SS18L1	2.806	11.424	4.07128
MICAL2	2.542	10.344	4.06924
TSPAN9	3.932	15.966	4.06053
RARG	3.122	12.673	4.05926
GPR108	2.848	11.543	4.05302
MED26	2.933	11.867	4.04603
PLXND1	2.906	11.75	4.04336
WIPI2	3.8	15.36	4.04211
MSI2	2.913	11.769	4.04016
ACTN4	2.5	10.1	4.04
KIAA0892	2.724	11	4.03818
TCF3	3.185	12.852	4.03516
POLA2	2.7	10.87	4.02593
TSPAN9	3.917	15.762	4.024
HS6ST1	2.571	10.345	4.02373
MFSD4	2.855	11.483	4.02207
STK10	2.731	10.982	4.02124
POLE	2.755	11.061	4.01488
LOC100507326	2.896	11.627	4.01485
ITPR3	2.76	11.08	4.01449
ANKRD11	2.647	10.619	4.01171
KIAA0415	3.132	12.559	4.0099
MAD1L1	3.784	15.158	4.00581
FOXJ2	3.34	13.379	4.00569
CYB561	2.68	10.735	4.0056
RFX2	2.471	9.864	3.99191
CACNA1H	3.188	12.722	3.99059
C21orf70	3.321	13.25	3.98976
ATP6V1C2	2.5	9.968	3.9872
NGFR	3.673	14.633	3.98394
FLJ44511	3.844	15.314	3.98387
SS18L1	3.441	13.692	3.97908
SLC6A6	2.88	11.44	3.97222
MARS	2.973	11.805	3.97074
MSI2	3.324	13.194	3.96931
ZBTB7B	2.909	11.546	3.96906
MAD1L1	3.543	14.058	3.96782
DLX3	2.939	11.639	3.96019
NRTN	3.294	13.043	3.95962
C20orf151	3.611	14.296	3.95901
NCOR2	3.054	12.079	3.95514
SH2D6	2.865	11.29	3.94066
CSPP1	2.68	10.56	3.9403
C20orf117	3.235	12.737	3.93725
NFIX	3.074	12.103	3.93722
C12orf35	2.757	10.85	3.93544
STMN3	2.945	11.573	3.92971
PTK2B	2.737	10.75	3.92766
MUM1	3.653	14.333	3.92362
MICALL2	3.968	15.561	3.92162
ESPN	2.714	10.643	3.92152
RNF126	3.71	14.548	3.92129
ADAP1	3.45	13.524	3.92
SETD1B	3.417	13.388	3.91806
RAC1	3.111	12.18	3.91514
NRXN2	2.722	10.65	3.91256
PRELID1	3.409	13.333	3.91112
IMPA2	3.348	13.087	3.9089
DLGAP4	3.317	12.954	3.90534
NCOR2	3.258	12.719	3.90393
CACNA1C	3.206	12.515	3.90362
TSPAN9	3.367	13.143	3.90347
LOC100131801	3.774	14.71	3.89772
KCNQ2	3.306	12.868	3.89232
KALRN	2.588	10.059	3.88679
NCOR2	3.744	14.533	3.88168
FAM3A	3.325	12.886	3.87549
KCNK15	2.972	11.513	3.87382
CCDC102A	3.086	11.944	3.87038
MLLT1	3.426	13.257	3.86953
PDGFA	4.102	15.87	3.86884
LGR6	3.222	12.459	3.86685
LGALS3BP	3.375	13.042	3.8643
KHSRP	2.984	11.522	3.86126
NCOR2	3.31	12.767	3.8571
CLIP1	3.176	12.235	3.85233
KDM4B	3.41	13.127	3.84956
OGFR	3.257	12.535	3.84863
MRC2	2.8	10.771	3.84679
RNF216	3.217	12.36	3.84209
PREX1	3.147	12.088	3.84112
SCARB1	3.463	13.296	3.83945
CCND2	4.189	16.081	3.83886
MAFK	3.662	14.04	3.83397
CACNA1H	3.191	12.234	3.83391
TRIM65	2.526	9.684	3.83373
BCYRN1	2.9	11.1	3.82759
NCOR2	3.146	12.024	3.822
GNA11	2.722	10.371	3.81007
PCYT2	3.053	11.632	3.81002
SLA2	3.389	12.889	3.80319
PTK2	2.556	9.714	3.80047
CCDC57	3.273	12.435	3.79927
SDK1	3.219	12.216	3.79497
TGIF2	3.84	14.56	3.79167
CACNG8	3.033	11.5	3.79163
LRP1	3.731	14.143	3.79067
FLJ36000	3.167	12	3.78907
LSM7	3.615	13.687	3.78617
TIMP2	2.667	10.097	3.7859
POR	2.667	10.095	3.78515
SHANK2	2.72	10.273	3.77684
RAB26	2.977	11.239	3.77528
DMBX1	2.76	10.419	3.775
KANK2	3	11.317	3.77233
SOAT2	3.154	11.893	3.77077
ZNRF1	2.8	10.556	3.77
MED15	3.914	14.753	3.76929
GRK6	3.333	12.546	3.76418
TSPAN9	3.6	13.547	3.76306
TMEM189-UBE2V1	3.562	13.382	3.75688
AP2A1	2.692	10.111	3.75594
PDPR	2.78	10.439	3.75504
WNT9A	4.077	15.308	3.75472
CAPN2	3.14	11.784	3.75287
LFNG	4.507	16.908	3.7515
GZMM	3.6	13.5	3.75
ABHD12	3.086	11.571	3.74951
LOC284805	3.346	12.538	3.74716
C20orf112	3.714	13.893	3.74071
SEPW1	2.65	9.9	3.73585
RPUSD1	2.977	11.114	3.73329
CD97	3.846	14.333	3.72673
TTYH3	5.114	19.057	3.72644
NCOR2	3.206	11.944	3.72551
RELT	3.304	12.304	3.72397
ITGB4	3.143	11.694	3.72065
ARF1	4.053	15.077	3.71996
LOC100506191	4.609	17.12	3.71447
NFIB	2.867	10.647	3.71364
LSM7	4.14	15.364	3.71111
SLC6A6	3.024	11.22	3.71032
TTC7A	3.414	12.655	3.7068
SOX13	2.882	10.677	3.70472
CDH4	3.667	13.583	3.70412
ELFN1	4.182	15.474	3.70014
LOC100506019	3.708	13.72	3.70011
LBH	2.5	9.25	3.7
CGN	2.886	10.667	3.69612
ST3GAL3	3.2	11.818	3.69312
CTTN	3.079	11.368	3.69211
ELAVL1	2.926	10.793	3.68865
LMNA	4	14.75	3.6875
MED15	5.038	18.571	3.68618
KCNN3	3.286	12.107	3.68442
NCOR2	3.242	11.939	3.6826
LOH12CR1	4.043	14.87	3.67796
TNK2	4.365	16.038	3.67423
EFCAB2	2.738	10.049	3.6702
COL23A1	2.955	10.841	3.6687
ADRM1	3.845	14.103	3.66788
TUT1	3	11	3.66667
TNKS	2.875	10.524	3.66052
PLXND1	3.711	13.581	3.65966
CSNK1G2	4.222	15.444	3.65798
NPR1	3.429	12.543	3.65792
ATP2B4	3.36	12.28	3.65476
COL7A1	2.919	10.667	3.65433
KDM2B	3.32	12.08	3.63855
NCOR2	3.353	12.2	3.63853
KIAA1614	3.875	14.075	3.63226
ANKRD11	3.048	11.071	3.63222
LRP1	3.312	12.027	3.63134
LOC283999	2.825	10.244	3.62619
FASN	3.5	12.679	3.62257
COL23A1	3.462	12.524	3.61756
PRKAR1B	3.782	13.672	3.61502
CHAT	2.958	10.69	3.61393
FLNA	3.926	14.179	3.61156
DGCR8	3.815	13.778	3.61153
NFE2L1	3.041	10.98	3.61065
FBXL18	3.786	13.667	3.60988
HCN2	3	10.828	3.60933
NINL	3.529	12.731	3.60754
GPX4	3.62	13.056	3.60663
LOC728065	3.211	11.571	3.60355
PHYHIP	3.25	11.71	3.60308
ADRB3	3.48	12.52	3.5977
GNG7	5.638	20.277	3.59649
DOHH	3.143	11.286	3.59084
ACTN4	2.762	9.909	3.58762
MAFK	4.516	16.201	3.58747
ISG15	3.867	13.867	3.58598
MYCBPAP	3.829	13.729	3.58553
LOC100505744	3.514	12.583	3.58082
BCAR1	2.909	10.413	3.57958
SAFB2	3.611	12.889	3.56937
RAB35	3.093	11.035	3.56773
COMT	4.413	15.74	3.56673
LOC100507424	3.524	12.568	3.5664
JRK	3.49	12.446	3.56619
TSPAN14	3	10.682	3.56067
LOC100291105	3.776	13.434	3.55773
LOC100506398	2.857	10.147	3.55163
HEATR7A	3.63	12.87	3.54545
HSD11B1L	3.63	12.863	3.54353
DAZAP1	3.761	13.319	3.54135
RFX2	3.417	12.1	3.54112
UBE2L3	4.373	15.441	3.53099
ARC	3.762	13.281	3.5303
C21orf56	2.935	10.343	3.52402
SLC2A10	3.455	12.167	3.52156
EGR3	3.225	11.325	3.51163
SDK2	2.815	9.875	3.50799
PRKDC	4.036	14.156	3.50743
NCKIPSD	2.632	9.217	3.5019
ATP2B4	3.667	12.826	3.49768
MAD1L1	4.467	15.617	3.49608
LRRC33	3.441	12.029	3.49579
BMF	3.839	13.419	3.49544
N4BP3	3.679	12.857	3.4947
SLC2A1	3.042	10.625	3.49277
UBE2L3	4.542	15.86	3.49185
SPHK2	3	10.474	3.49133
PODXL	3.52	12.276	3.4875
KDM2B	3.372	11.74	3.48161
PKP3	3.75	13.05	3.48
CDC25B	3.676	12.79	3.47933
MAD1L1	3.98	13.84	3.47739
ADAMTSL5	3.36	11.68	3.47619
MMP24	4.022	13.979	3.47563
DVL3	3.358	11.667	3.47439
SH3PXD2A	3.684	12.79	3.47177
NTF3	3.325	11.535	3.46917
TSNARE1	4.348	15.083	3.46895
DAPK3	3.585	12.425	3.46583
FAM178A	3.22	11.159	3.46553
COX19	3.88	13.446	3.46546
ACSBG2	3.394	11.758	3.46435
MGAT4B	3.417	11.833	3.46298
ERGIC1	3.222	11.143	3.45841
CAPN2	3.465	11.977	3.45657
TLE6	3.348	11.571	3.45609
PLXNC1	3.261	11.261	3.45324
SCAMP4	4.25	14.643	3.44541
NCOR2	5.167	17.8	3.44494
PDE4DIP	5.453	18.744	3.43737
FAM43B	3	10.3	3.43333
PSKH1	3.265	11.206	3.43216
SPATC1	3.114	10.686	3.4316
COL23A1	3.5	12	3.42857
ICAM1	3.28	11.24	3.42683
GRHL3	3.2	10.964	3.42625
PNMA1	2.862	9.8	3.42418
MED24	3.111	10.65	3.42334
TMEM8A	2.85	9.75	3.42105
TMEM189-UBE2V1	4.625	15.812	3.41881
GALNT2	3.079	10.526	3.41864
DGCR8	4.343	14.836	3.41607
SLC2A1	3.385	11.548	3.41152
DVL3	3.433	11.71	3.41101
ZBTB7A	4.175	14.225	3.40719
WDR90	3.988	13.584	3.40622
TNS3	3.64	12.375	3.39973
FAM100B	3.923	13.333	3.39867
LOC100507168	3.176	10.79	3.39736
PDLIM7	4.594	15.594	3.39443
HIC2	5.807	19.702	3.3928
FBRSL1	3.792	12.857	3.39056
RBM4B	3.32	11.24	3.38554
LOC100507642	4.198	14.209	3.38471
RNF44	3.778	12.781	3.38301
RNF213	3.708	12.542	3.38242
LMNA	3.63	12.276	3.38182
SLC35C2	3.244	10.954	3.3767
TCF3	3.639	12.279	3.37428
RBCK1	3.745	12.625	3.37116
EIF3B	4.277	14.418	3.37105
RNPEP	3.992	13.447	3.36849
DCUN1D2	3	10.062	3.354
FOXK1	4.033	13.5	3.34738
ZNF598	3.31	11.07	3.34441
MED26	3.339	11.158	3.34172
LOC100507588	3.767	12.581	3.33979
CA4	3.278	10.944	3.33862
PRKAR1B	3.574	11.931	3.33828
FOXK1	3.607	12.036	3.33685
LRP1	3.946	13.161	3.33528
GRASP	3.486	11.625	3.33477
UBE2J2	3.28	10.931	3.33262
AVIL	3.688	12.25	3.32158
SLC45A4	3.367	11.167	3.3166
BAIAP2	4.023	13.341	3.31618
TNK2	3.565	11.809	3.31248
ZBTB7B	3.367	11.151	3.31185
DAGLA	3.625	12	3.31034
EPS15L1	3.245	10.741	3.31002
NCOR2	3.579	11.846	3.30986
IQCE	3.893	12.869	3.30568
FKBP2	3.179	10.5	3.30293
MAP3K11	3.875	12.786	3.29961
CRKL	3.222	10.605	3.29143
DNAJB1	3.12	10.24	3.28205
PPIL2	9.326	30.598	3.28094
PXN	4.143	13.571	3.27565
SLC2A14	3.476	11.381	3.27417
DEAF1	4.125	13.5	3.27273
RBCK1	5.047	16.512	3.27165
CDC42EP4	3.24	10.6	3.2716
MICALL2	4.161	13.597	3.26772
SLC6A6	3.5	11.421	3.26314
FAM20C	4.626	15.09	3.262
AHDC1	3	9.778	3.25933
DSTN	4.215	13.738	3.25931
C20orf117	3.621	11.788	3.25545
DBN1	4.286	13.952	3.25525
TLE2	3.842	12.5	3.25351
KDM4B	3.652	11.87	3.25027
CHST11	3.36	10.92	3.25
HK1	3.208	10.423	3.24906
AXIN1	3.516	11.419	3.24772
TMCC2	4.768	15.452	3.24077
C11orf9	3.529	11.435	3.24029
ADSSL1	4.04	13.08	3.23762
KCNQ2	3.848	12.436	3.23181
SCARF2	6.125	19.794	3.23167
NAB2	3.64	11.75	3.22802
DNAH17	3.682	11.87	3.22379
BSG	3.806	12.263	3.22202
MAD1L1	4.097	13.194	3.22041
CTRB1	3.974	12.795	3.21968
APC2	3.722	11.964	3.2144
PARP1	3.854	12.386	3.2138
LOC100271702	5.273	16.909	3.20671
NCOR2	4.325	13.844	3.20092
PLEKHA6	3.4	10.867	3.19618
ENAH	3.667	11.718	3.19553
IFFO1	4.556	14.533	3.18986
TSPAN9	5.375	17.125	3.18605
PVT1	3.889	12.384	3.18437
PARD6B	3.1	9.867	3.1829
WFIKKN2	4.038	12.846	3.18128
TPX2	3.111	9.889	3.17872
C10orf55	3.444	10.947	3.17857
RAE1	3.706	11.778	3.17809
SLC25A1	3.538	11.231	3.17439
TOP1MT	3.75	11.9	3.17333
DLL4	3.273	10.364	3.16651
C7orf50	4.716	14.933	3.16645
B4GALNT3	4.507	14.266	3.1653
RFX1	3.853	12.191	3.16403
SCGB1A1	3.5	11.034	3.15257
ANKDD1B	3.038	9.577	3.1524
KCTD15	4.548	14.323	3.1493
XYLT2	3.531	11.111	3.1467
BEAN	3.644	11.45	3.14215
ZNF335	4.52	14.2	3.14159
C12orf44	3.97	12.454	3.13703
INTS1	4.705	14.747	3.13433
RUSC2	3.333	10.444	3.13351
CLPTM1L	3.885	12.167	3.13179
LOC100506194	4.391	13.739	3.1289
NCOR2	4	12.513	3.12825
GNG7	4.68	14.64	3.12821
ARHGEF2	3.44	10.76	3.12791
LPAR5	3.965	12.394	3.12585
GPX4	4.255	13.3	3.12573
C7orf50	4.718	14.716	3.11912
HPCAL1	3.36	10.48	3.11905
ANGPTL6	3.912	12.2	3.11861
WDR4	4.333	13.5	3.11562
KIAA1045	4.652	14.478	3.11221
C20orf151	4.182	13.01	3.11095
COL23A1	4.242	13.182	3.1075
TECR	4.273	13.275	3.10672
AVPR2	3.969	12.324	3.10506
MSLNL	3.763	11.684	3.10497
PREX1	4.059	12.595	3.10298
TEAD4	4.807	14.885	3.09653
MAD1L1	4.789	14.816	3.09376
C12orf72	4.6	14.2	3.08696
SOX13	4.531	13.98	3.08541
BAIAP2	4.273	13.182	3.08495
RRBP1	4.162	12.838	3.08457
SOX13	3.944	12.164	3.08418
PLEKHG6	4.659	14.366	3.08349
PTPRF	3.8	11.714	3.08263
PRKAR1B	3.814	11.746	3.07971
INPP5A	4.565	14.043	3.07623
BEAN	4.088	12.571	3.0751
LOC442497	4.205	12.929	3.07467
POLE	4.245	13.02	3.06714
PDLIM7	4.361	13.347	3.06054
CACNA1G	3.633	11.1	3.05533
MRPS15	4.217	12.875	3.05312
PTPN1	3.781	11.54	3.0521
GRK6	4.588	13.985	3.04817
NCOR2	4.058	12.365	3.04707
SUN1	4.143	12.614	3.04465
KLHDC8A	4.385	13.346	3.04356
HYAL1	3.684	11.21	3.04289
SCARF2	7.108	21.624	3.04221
SLC16A5	4.25	12.929	3.04212
C20orf117	4.672	14.203	3.04003
NOTCH3	4.909	14.913	3.03789
PRKAR1B	4.551	13.808	3.03406
SHANK2	3.333	10.1	3.0303
C20orf117	3.586	10.828	3.01952
ENDOD1	3.238	9.762	3.01482
CYP2W1	4.97	14.972	3.01247
CCDC88B	3.85	11.568	3.00468
GTF2H1	3.045	9.136	3.00033
C14orf43	4.025	12.075	3
VSTM2L	3.932	11.792	2.99898
DAGLA	4.308	12.906	2.99582
FBRSL1	4.032	12.047	2.98785
NGFR	4.312	12.875	2.98585
LCP2	3.577	10.657	2.97931
PTK6	4.985	14.843	2.97753
CFD	4.692	13.962	2.9757
C19orf6	4.154	12.346	2.97208
FBN3	4	11.872	2.968
ARRB1	3.731	11.067	2.96623
RTN4R	7.232	21.449	2.96585
SMOX	4.704	13.939	2.96322
GLI2	4	11.846	2.9615
LOC642574	4.624	13.688	2.96021
PODXL	3.875	11.446	2.95381
ST6GAL1	3.429	10.125	2.95276
C7orf20	5.182	15.293	2.95118
CELSR2	3.914	11.54	2.94839
SAFB	4.441	13.088	2.94708
PARK7	3.25	9.571	2.94492
C21orf70	3.714	10.917	2.93942
AHNAK	5.133	15.085	2.93883
KRT7	3.783	11.111	2.93709
LOC728503	3.69	10.833	2.93577
PYGB	4.689	13.758	2.9341
MAD1L1	4.868	14.263	2.92995
TFR2	3.636	10.625	2.92217
ENTPD6	4.239	12.382	2.92097
GATAD2A	4.163	12.159	2.92073
TEAD4	4.609	13.446	2.91734
PXN	3.8	11.073	2.91395
SNAI1	4.261	12.413	2.91317
PCMTD2	3.878	11.286	2.91026
AMZ1	4.418	12.857	2.91014
TNK2	4.686	13.635	2.90973
TECR	4.579	13.263	2.89648
LOC400043	4.2	12.15	2.89286
COL23A1	4.255	12.3	2.89072
GALNT2	4.083	11.793	2.88832
FOXK1	3.894	11.234	2.88495
KIAA1614	4.209	12.116	2.87859
GRHPR	3.923	11.269	2.87255
CSRP1	4.45	12.767	2.86899
IQSEC3	5.108	14.649	2.86785
SPOP	3.778	10.833	2.86739
SNAP47	4.106	11.755	2.86288
CABC1	4.222	12.074	2.85978
NTSR1	4.821	13.786	2.85957
UCKL1	5.103	14.543	2.84989
MRPL51	4.033	11.475	2.84528
C20orf20	4.976	14.156	2.84486
TKT	3.923	11.154	2.84323
GNPTG	3.846	10.927	2.84113
SRC	5.202	14.777	2.84064
DNAJC5	5.541	15.738	2.84028
EML3	3.8	10.784	2.83789
PHRF1	4.519	12.815	2.8358
TFAP2E	5.147	14.588	2.83427
PGS1	4.36	12.357	2.83417
LFNG	4.619	13.082	2.83221
PTGER3	4.417	12.5	2.82998
ACTR5	4.316	12.21	2.82901
POLRMT	5.094	14.406	2.82803
PTPRF	4.156	11.75	2.82724
MAD1L1	6.424	18.151	2.8255
KIAA0406	4.571	12.88	2.81776
G6PD	5	14.085	2.817
INPP5A	4.525	12.738	2.81503
DAPK3	5.273	14.818	2.81016
ADAP1	5.432	15.247	2.80689
ATP8B2	4.231	11.872	2.80596
LOC100506649	4.02	11.265	2.80224
BBC3	4.514	12.649	2.80217
TEAD4	5.878	16.446	2.79789
PHB2	5.571	15.552	2.7916
TECR	4.541	12.676	2.79146
C7orf50	4.965	13.81	2.78147
ARL16	3.711	10.319	2.78065
CELA1	4.227	11.739	2.77715
CYP2W1	5.258	14.594	2.77558
SLC25A29	4.2	11.65	2.77381
LTBP3	3.937	10.905	2.76988
UNC119B	4.222	11.684	2.76741
CAPN2	4.5	12.45	2.76667
SNAPC2	4.116	11.368	2.7619
NAA10	5.04	13.92	2.7619
FKBP4	4.383	12.095	2.75953
ZNF517	4.128	11.381	2.75703
SHANK2	4.15	11.422	2.75229
LOC388428	4.447	12.234	2.75107
GMEB2	4.433	12.167	2.74464
MAD1L1	4.754	13.034	2.74169
KDM4B	3.905	10.704	2.7411
NAV1	4.667	12.778	2.73795
A2ML1	4.25	11.625	2.73529
CDC25B	5.492	15.016	2.73416
NUDT1	6.427	17.546	2.73005
NCOR2	4.033	11	2.7275
BSG	5.238	14.259	2.72222
AKT1S1	4.545	12.364	2.72035
PLCG1	4.772	12.966	2.7171
CLEC4C	4.714	12.804	2.71616
SNAP47	4.147	11.261	2.71546
MYO9B	4.704	12.741	2.70855
ITGAL	4.182	11.318	2.70636
SHB	4.576	12.35	2.69886
MED16	4.3	11.605	2.69884
C2CD4C	6.156	16.606	2.69753
KIAA1614	4.871	13.129	2.69534
PSCA	5.218	14.055	2.69356
TTYH3	6.504	17.508	2.69188
HNRNPU	4.652	12.522	2.69175
PDK2	4.111	11.048	2.68742
FRAT1	3.556	9.556	2.68729
PLK3	4.366	11.732	2.68713
ESPL1	4.172	11.207	2.68624
APC2	4.682	12.568	2.68432
FAM38A	4.167	11.182	2.68347
CYP2W1	5.091	13.646	2.68042
EPHX3	4.602	12.298	2.67232
NPR1	3.893	10.4	2.67146
ATP6V1C2	4.292	11.458	2.66962
NECAB3	5.261	14.043	2.66926
ADCY3	4.455	11.879	2.66644
MAD1L1	5.191	13.837	2.66558
DAZAP1	5.041	13.434	2.66495
SCRT1	4	10.654	2.6635
SPSB1	4.053	10.79	2.66223
ZBTB7B	3.833	10.194	2.65954
C14orf43	4.824	12.823	2.65817
PXN	4.255	11.298	2.65523
GPR25	5.838	15.486	2.65262
PSEN2	4.357	11.548	2.65045
SSBP3	4.19	11.095	2.64797
C8orf12	4.647	12.294	2.64558
RNF216	4.84	12.8	2.64463
EPHB1	4.562	12.062	2.64402
SLC12A7	4.516	11.927	2.64105
LYNX1	5.065	13.37	2.63968
ILF3	3.917	10.333	2.63799
ATP6AP1	5.217	13.739	2.63351
PLXND1	4.886	12.867	2.63344
PVT1	4.45	11.7	2.62921
C7orf50	5.968	15.66	2.62399
MYBL2	4.173	10.945	2.62281
GPR37L1	4.222	11.067	2.62127
CACNA1H	4.462	11.654	2.61183
ZNF628	4.107	10.714	2.60872
FOLR2	4.404	11.431	2.59559
LEPREL2	5	12.968	2.5936
UHRF1	5.048	13.091	2.5933
RASA3	3.514	9.111	2.59277
CHST8	5.226	13.548	2.59242
MAD1L1	5.182	13.433	2.59224
ERGIC1	4.286	11.107	2.59146
RELT	4.5	11.656	2.59022
SLC45A3	5.293	13.707	2.58965
C19orf22	3.864	10	2.58799
FKBP1A	4.864	12.546	2.57936
RELT	4.03	10.394	2.57916
FAM90A1	5.1	13.15	2.57843
CACNA1C	6.524	16.809	2.57649
BEAN	5.111	13.148	2.57249
HEATR7A	4.969	12.781	2.57215
NCDN	4.39	11.268	2.56674
MCF2L	4.375	11.188	2.55726
C7orf50	5.372	13.727	2.55529
TTC21A	4.348	11.109	2.55497
GNAL	4.143	10.571	2.55153
NBPF1	4.909	12.485	2.54329
DIDO1	6.021	15.306	2.5421
TSPAN9	4.5	11.435	2.54111
ATN1	5.732	14.562	2.54047
ZC3H3	5.453	13.844	2.53879
KIAA1522	3.9	9.9	2.53846
RUFY1	5.409	13.727	2.53781
SLC2A1	4.067	10.309	2.53479
TMEM205	5.214	13.214	2.53433
VILL	4.837	12.236	2.52967
TTYH3	7.516	19.011	2.5294
MGLL	5.414	13.69	2.52863
C11orf2	4.5	11.35	2.52222
IGL@	7.11	17.914	2.51955
SLC35C2	4.721	11.884	2.51726
A2ML1	4.15	10.439	2.51542
DNM1	4.5	11.312	2.51378
CDH4	8.188	20.562	2.51124
WDR18	5.705	14.323	2.5106
ABCD1	5.436	13.643	2.50975
CACNA2D2	4.122	10.341	2.50873
STK11	5.273	13.197	2.50275
PI4KA	4.5	11.25	2.5
CAPN9	5.048	12.619	2.4998
SLC9A1	4.136	10.333	2.49831
C11orf20	4.276	10.667	2.49462
C20orf94	4.548	11.333	2.49186
MAD1L1	6.443	16.049	2.49092
C16orf70	4.286	10.614	2.47643
MAD1L1	5.254	13.008	2.47583
HM13	4.971	12.294	2.47314
VSTM2L	4.774	11.806	2.47298
SLC16A3	5.019	12.377	2.46603
GNA12	5.359	13.203	2.46371
B4GALNT3	5.84	14.36	2.4589
SMARCA4	4.635	11.397	2.4589
CHST12	5.054	12.405	2.45449
MMP17	4.757	11.676	2.45449
TSPAN9	6.224	15.232	2.4473
ERI3	4.737	11.579	2.44437
ZNF787	4.941	12.059	2.4406
AHDC1	4.478	10.913	2.43703
DAPK3	5.115	12.462	2.43636
ABTB2	5	12.161	2.4322
TEAD4	6.16	14.96	2.42857
TECR	4.905	11.907	2.42752
C1orf157	4.731	11.462	2.42274
TSPAN9	5.436	13.157	2.42035
CUX2	4.895	11.842	2.4192
LIMS2	4.5	10.87	2.41556
SSH1	4.848	11.667	2.40656
LOC150197	8.117	19.53	2.40606
PCDH1	4.986	11.957	2.39811
PCDHGA1	4.103	9.839	2.398
SLC32A1	6.273	14.978	2.38769
DLG5	4.821	11.5	2.3854
MAST3	4.733	11.267	2.38052
TSPAN9	5.651	13.367	2.36542
LOC100289488	4.948	11.69	2.36257
GNG4	5.357	12.643	2.36009
GUK1	5.905	13.837	2.34327
OCEL1	5.3	12.391	2.33792
TAGLN2	4.556	10.63	2.33319
TECR	6.205	14.477	2.33312
NINJ2	6.07	14.155	2.33196
SUFU	4.85	11.3	2.3299
SUN1	6.304	14.657	2.32503
NDOR1	5.333	12.394	2.32402
BICD1	4.885	11.344	2.32221
MFI2	5.721	13.279	2.3211
BAIAP2	5.607	12.968	2.31282
LAMA5	5.854	13.514	2.30851
NCOR2	5.909	13.636	2.30767
NDUFS7	5.818	13.409	2.30474
CDH4	5.547	12.758	2.29998
LTBP3	5.182	11.917	2.29969
ITGB5	5.548	12.742	2.29668
CELSR2	4.702	10.766	2.28966
PRKACA	5.538	12.625	2.2797
TMEM120B	5.281	12.03	2.27798
PDE4C	5.5	12.524	2.27709
VPS37C	4.81	10.952	2.27692
CD9	6.599	15.004	2.27368
LOC389634	6.6	15	2.27273
BAI1	5.741	13.037	2.27086
LDHB	5.083	11.542	2.27071
INPPL1	5.826	13.217	2.26862
KDM2B	4.519	10.25	2.2682
SHB	5.25	11.872	2.26133
LOC100506642	5.537	12.517	2.26061
ADAM8	4.417	9.984	2.26036
PAX9	4.705	10.591	2.25101
ANGPTL4	4.75	10.667	2.24568
ADORA1	5.703	12.784	2.24163
NCOR2	5.368	12.018	2.23882
CPT1A	5.105	11.421	2.23722
PKP1	5.355	11.968	2.23492
P2RX6	5.326	11.9	2.23432
CDH4	4.683	10.46	2.23361
ITGAL	5.214	11.643	2.23303
LPAR5	6.347	14.122	2.22499
2005-08-31	5.032	11.188	2.22337
NCRNA00176	5.553	12.293	2.21376
SSH1	5.833	12.875	2.20727
FZR1	5.841	12.878	2.20476
TSPAN14	4.417	9.722	2.20104
GUK1	6.227	13.695	2.19929
LMTK3	5.111	11.222	2.19566
RANBP3	6.182	13.566	2.19444
SUN1	5.647	12.382	2.19267
BCL2L1	6	13.143	2.1905
MANBAL	5.586	12.21	2.18582
TP53BP1	4.3	9.35	2.17442
2005-08-31	5.2	11.28	2.16923
C1orf66	5.417	11.75	2.1691
GPRIN1	4.962	10.755	2.16747
AKT2	5.25	11.375	2.16667
VASH2	6.36	13.76	2.16352
SBNO2	6.634	14.317	2.15812
CACNA1H	5.918	12.753	2.15495
SLC9A8	7.063	15.159	2.14626
ADRBK1	5.29	11.347	2.14499
DLC1	5.812	12.458	2.1435
TTYH3	5.547	11.878	2.14134
LOC100507511	5.321	11.393	2.14114
SPIRE2	4.789	10.227	2.13552
E2F4	5.362	11.447	2.13484
EEF1D	6.468	13.792	2.13234
VAV2	4.603	9.803	2.1297
RASGEF1C	6.167	13.095	2.1234
MTSS1L	5.9	12.52	2.12203
C7orf50	5.631	11.909	2.1149
SH3GL1	6	12.667	2.11117
GATAD2A	5.769	12.175	2.11042
SH3BP4	5.111	10.778	2.10878
SLC2A1	6.405	13.46	2.10148
RIN1	6.586	13.828	2.09961
NDST2	4.852	10.185	2.09913
DDX27	5.9	12.382	2.09864
CACNA1G	6.692	14.039	2.09788
LOC284578	4.896	10.265	2.09661
N4BP3	6.625	13.875	2.09434
PSKH1	5.758	12.057	2.09396
LOC100130109	5.639	11.778	2.08867
DNAJC5	6.778	14.122	2.08351
ZNF710	5.136	10.682	2.07983
GSDMD	7.341	15.267	2.07969
GALNT2	6.034	12.517	2.07441
MGRN1	5.71	11.839	2.07338
PLXNA2	5.679	11.774	2.07325
B4GALNT3	6.831	14.133	2.06895
PTPRF	5.1	10.54	2.06667
PLEKHG6	6.865	14.123	2.05725
SBNO2	6.547	13.427	2.05086
PITPNM2	5.14	10.541	2.05078
GPR37L1	6.733	13.806	2.0505
DLGAP4	5.783	11.854	2.0498
GRK6	5.739	11.76	2.04914
BLCAP	4.847	9.898	2.04209
RTEL1	8.817	17.989	2.04026
ACOT8	5.367	10.909	2.03261
CD4	7.365	14.963	2.03164
NLRP7	4.852	9.852	2.0305
TSGA10IP	6.25	12.679	2.02864
PRAMEL	10.587	21.417	2.02295
PTTG1IP	6.386	12.909	2.02145
THOC4	5.62	11.352	2.01993
TMTC1	5.962	12.039	2.01929
MAD1L1	6.48	13.08	2.01852
KCNIP1	5.226	10.548	2.01837
EIF2C2	4.838	9.753	2.01592
GLI4	5.931	11.931	2.01163
PTPRU	5.588	11.235	2.01056
MAP6D1	5.233	10.5	2.0065
MEF2D	6.148	12.329	2.00537
RYR2	5.385	10.796	2.00483
TK1	5.224	10.469	2.00402
PIN1	5.344	10.705	2.00318
SH3PXD2A	5.455	10.912	2.00037
NCOR2	6.048	12.095	1.99983
C2orf86	5.538	2.769	-2
C6orf170	8.792	4.396	-2
EXT2	11.686	5.843	-2
FAM188B	13.41	6.705	-2
LOC100505534	8.654	4.327	-2
LOC100507111	8.818	4.409	-2
PTH2R	6.71	3.355	-2
TIMD4	5	2.5	-2
HPS3	18.067	9.033	-2.00011
SLC25A45	17.929	8.964	-2.00011
ANKRD13A	15.077	7.538	-2.00013
ANKS1A	9.607	4.803	-2.00021
SHROOM1	9.483	4.741	-2.00021
GCNT1	7.347	3.673	-2.00027
DLL4	6.069	3.034	-2.00033
NAPG	11.944	5.971	-2.00033
GTF3A	9.558	4.778	-2.00042
ARFGEF2	21.599	10.797	-2.00046
TLK2	8.402	4.2	-2.00048
PPFIBP1	16.658	8.325	-2.00096
TRIM3	15.462	7.727	-2.00104
LRFN5	7.275	3.635	-2.00138
SLCO1B1	10.325	5.158	-2.00174
MAGEE2	5.621	2.808	-2.00178
PHLDB2	14.051	7.017	-2.00242
CARD14	16.431	8.205	-2.00256
WDR91	12.5	6.241	-2.00288
TRIM2	14.603	7.29	-2.00316
ZNF518B	5.659	2.825	-2.00319
MTL5	6.575	3.281	-2.00396
BACE1	9.757	4.867	-2.00473
KCNMB4	12.696	6.333	-2.00474
FAM70A	5.321	2.654	-2.0049
LOC100289333	7.896	3.938	-2.00508
ABHD15	10.309	5.141	-2.00525
CIZ1	11.59	5.779	-2.00554
ZBTB2	9.954	4.963	-2.00564
NFKBIL2	23.548	11.74	-2.00579
WDR62	12.689	6.326	-2.00585
THSD4	5.105	2.545	-2.00589
MLL4	10.295	5.132	-2.00604
PDCL3	13.438	6.698	-2.00627
DMAP1	17.14	8.543	-2.00632
TMPRSS9	21.226	10.577	-2.00681
FAM82B	12.696	6.326	-2.00696
HAPLN1	6.308	3.143	-2.007
MAP2K3	6.25	3.114	-2.00706
RFFL	8.135	4.053	-2.00716
ARHGAP26	10.901	5.431	-2.00718
MAST4	7.558	3.765	-2.00744
BCAT2	7.4	3.686	-2.0076
ZNF214	8.444	4.206	-2.00761
IGLON5	8.573	4.27	-2.00773
ATL3	12.167	6.06	-2.00776
TMEM181	14.386	7.165	-2.00782
PFN4	11.831	5.892	-2.00798
JUNB	15	7.47	-2.00803
KIF5A	16.311	8.122	-2.00825
LOC100507095	13.018	6.482	-2.00833
TRIM56	10.167	5.062	-2.00849
EEA1	12.122	6.035	-2.00862
SLBP	13.86	6.9	-2.0087
BOC	11.164	5.557	-2.009
MPHOSPH9	11.368	5.658	-2.00919
RMRP	16.797	8.359	-2.00945
RPP25	11.747	5.845	-2.00975
TYK2	12.376	6.157	-2.01007
DENND4B	16.896	8.405	-2.01023
BAX	9.567	4.759	-2.0103
OTOP1	5.444	2.708	-2.01034
EFNA5	6.355	3.161	-2.01044
ZNF185	4.95	2.462	-2.01056
STOML1	8.732	4.343	-2.01059
DNAJC7	9.915	4.931	-2.01075
BOC	6.917	3.44	-2.01076
ESPL1	13.797	6.861	-2.01093
SLC11A1	7.568	3.763	-2.01116
DACT2	5.423	2.696	-2.0115
WNT2	10.06	5	-2.012
RYR1	8.412	4.179	-2.01292
MAML2	7.136	3.545	-2.01298
FAM63A	14.091	7	-2.013
CST3	19.613	9.743	-2.01303
EEF2	19.714	9.791	-2.01348
ZSCAN2	7.789	3.868	-2.0137
SNRK	9.205	4.571	-2.01378
GABRA5	7.5	3.724	-2.01396
SMARCAL1	9.7	4.816	-2.01412
MECOM	9.793	4.862	-2.01419
SLC16A1	7.648	3.796	-2.01475
SLC2A14	17.569	8.72	-2.01479
MLLT6	12.25	6.08	-2.0148
LOC644634	6.045	3	-2.015
HERC3	7.128	3.537	-2.01527
ZNF491	14.731	7.308	-2.01574
PCDH18	8.188	4.062	-2.01576
LOC100507474	7.727	3.833	-2.01591
HTR3B	5.435	2.696	-2.01595
RCC2	11.101	5.506	-2.01616
DPAGT1	7.787	3.862	-2.01631
NOL3	18.3	9.075	-2.01653
PVRL2	7.683	3.81	-2.01654
ALK	5.875	2.913	-2.01682
FAM38B	9.671	4.795	-2.01689
CABLES1	7.961	3.947	-2.01697
GPR1	5.9	2.925	-2.01709
C8orf33	14.602	7.239	-2.01713
C20orf173	10.028	4.971	-2.0173
ARHGEF17	14.949	7.408	-2.01795
WWC1	14.404	7.136	-2.0185
C1orf97	11.45	5.672	-2.01869
TACSTD2	9.383	4.648	-2.01872
ZSWIM4	8.806	4.362	-2.0188
CRYM	6.774	3.355	-2.01908
TNFRSF11A	7.5	3.714	-2.01939
RNF19B	14.314	7.088	-2.01947
LOC100505921	13.5	6.684	-2.01975
BAK1	14.351	7.104	-2.02013
TP53I11	5.172	2.56	-2.02031
INTS3	20.424	10.109	-2.02038
SIM2	7.111	3.519	-2.02074
C11orf85	11.842	5.86	-2.02082
LIMD1	17.816	8.816	-2.02087
UMPS	5.895	2.917	-2.02091
IGH@	7.45	3.686	-2.02116
AOAH	7.148	3.536	-2.02149
RTN3	11.343	5.611	-2.02156
C19orf42	16.387	8.106	-2.02159
ARG2	6.805	3.366	-2.02169
ZFHX3	7.439	3.679	-2.02202
CDGAP	11.243	5.56	-2.02212
C14orf129	7.743	3.829	-2.0222
ATG2A	11.722	5.796	-2.02243
MAPK6	8.167	4.038	-2.02254
ZNF222	7.417	3.667	-2.02263
HIVEP2	10.3	5.092	-2.02278
HK1	5.933	2.933	-2.02284
FOXK1	17.355	8.579	-2.02296
CRLS1	12.771	6.313	-2.02297
ITPK1	12.306	6.083	-2.02301
LAMB1	6.023	2.977	-2.02318
MAP4K2	12.726	6.29	-2.02321
FAM46C	11.31	5.59	-2.02326
C10orf114	9.742	4.815	-2.02326
FAM159B	7.711	3.811	-2.02335
ADAMTS8	5.667	2.8	-2.02393
DUS2L	18.858	9.316	-2.02426
GLS	15.31	7.56	-2.02513
PHGDH	14.877	7.346	-2.02518
WDR51A	12.091	5.97	-2.02529
PMM2	10.55	5.208	-2.02573
FILIP1	6.619	3.267	-2.02602
L3MBTL3	9.059	4.471	-2.02617
CYP8B1	11.795	5.821	-2.02628
LDLRAD3	6.839	3.375	-2.02637
CD48	8.321	4.106	-2.02655
CREBL2	18.02	8.89	-2.027
MYO9A	5.556	2.741	-2.027
TMEFF1	7.488	3.694	-2.02707
ATPGD1	17.159	8.463	-2.02753
ALDH1A3	7.946	3.919	-2.02756
TMEM39A	11.477	5.659	-2.0281
NFKBIA	6.632	3.27	-2.02813
PHKG2	11.707	5.772	-2.02824
HPCA	9.241	4.556	-2.02831
NFE2L3	20.18	9.949	-2.02834
FAM166A	16.53	8.149	-2.02847
GGNBP2	9.279	4.574	-2.02864
CYP2A	8.492	4.186	-2.02867
GNAL	10.781	5.314	-2.02879
GRIK1	5.111	2.519	-2.02898
SKI	11.6	5.717	-2.02904
ZNF146	7.808	3.848	-2.02911
C3orf39	8.768	4.321	-2.02916
CMPK1	13.137	6.473	-2.02951
CCDC53	12.098	5.961	-2.02953
SEC23IP	9.984	4.919	-2.02968
FBXO48	10.987	5.413	-2.02974
TRABD	8.022	3.952	-2.02986
IQCG	11.941	5.882	-2.03009
PARD6B	21.013	10.35	-2.03024
SLC39A7	6.706	3.303	-2.03028
KALRN	12.338	6.077	-2.03028
PVRL2	12.803	6.306	-2.03029
CRTC3	6.091	3	-2.03033
IDS	6.091	3	-2.03033
DEGS1	20.117	9.908	-2.03038
STARD9	4.607	2.269	-2.03041
LOC283856	12.676	6.243	-2.03043
CBLN1	8.394	4.133	-2.03097
PPP1R12C	5.567	2.741	-2.03101
PPIF	13.217	6.507	-2.0312
GGA1	10	4.923	-2.03128
TRMT12	13.618	6.704	-2.03132
C2orf50	14.171	6.976	-2.03139
C5orf34	9.938	4.892	-2.03148
SERINC3	17.192	8.462	-2.03167
IPO8	21.52	10.592	-2.03172
CDT1	12.328	6.067	-2.03198
FUT4	13.836	6.809	-2.03202
PLSCR4	5.745	2.827	-2.03219
COL4A4	5.25	2.583	-2.03252
CTSD	15.5	7.626	-2.03252
EXOC2	8.311	4.089	-2.03253
TNIK	6.278	3.088	-2.03303
MGST3	14.816	7.286	-2.03349
EHD1	19.711	9.693	-2.03353
SLC29A2	17.402	8.556	-2.03389
RAC1	13.752	6.761	-2.03402
RNF41	15.598	7.667	-2.03443
TFDP2	13.859	6.812	-2.0345
KLHL36	7.583	3.727	-2.03461
IL17RD	5.042	2.478	-2.03471
RNF212	7.875	3.87	-2.03488
CDV3	13.864	6.813	-2.03493
EXOC6B	14.797	7.271	-2.03507
C7orf46	14.213	6.983	-2.03537
RAB43	20.99	10.312	-2.03549
MIR512-2	10.294	5.057	-2.03559
LOC100127983	9.607	4.719	-2.03581
DEPDC1B	8.184	4.02	-2.03582
PTH1R	7.5	3.684	-2.03583
TBC1D8	12.024	5.906	-2.0359
LOC729991-MEF2B	15.809	7.765	-2.03593
NEURL1B	16.288	8	-2.036
PACSIN2	7.412	3.64	-2.03626
LOC338799	14.71	7.224	-2.03627
POLR3B	5.895	2.895	-2.03627
FAM86A	5.6	2.75	-2.03636
NOTCH1	11.345	5.571	-2.03644
TNN	15.703	7.711	-2.03644
LAMP1	14.095	6.921	-2.03656
EMID2	8.519	4.183	-2.03658
NUP35	5.727	2.812	-2.03663
CCNYL1	19.477	9.563	-2.0367
NCRNA00171	6.483	3.183	-2.03676
ZSCAN18	16.434	8.068	-2.03694
PIGM	14.029	6.886	-2.03732
SASH1	6.25	3.067	-2.03782
LOC100507511	27.093	13.295	-2.03783
RAG2	5.586	2.741	-2.03794
C2orf86	6.952	3.411	-2.03811
LOC100287592	9.331	4.578	-2.03823
KLF11	10.235	5.021	-2.03844
DOCK5	10.58	5.19	-2.03854
SLC16A1	6.728	3.3	-2.03879
ATP10A	9.509	4.664	-2.03881
CACNB3	17.738	8.7	-2.03885
FAF1	13.074	6.412	-2.03899
C20orf194	14.779	7.248	-2.03905
SHANK1	15.161	7.434	-2.03941
RECQL4	11.625	5.7	-2.03947
FAM188B	6.2	3.04	-2.03947
SH3RF3	9.449	4.633	-2.0395
DEF6	10.787	5.289	-2.03952
WDR62	18.681	9.159	-2.03963
CYP46A1	7.512	3.683	-2.03964
NLRP9	9.305	4.562	-2.03968
ANO3	7.16	3.51	-2.03989
PDSS2	15.42	7.559	-2.03995
DAD1	10.2	5	-2.04
GPC1	6.375	3.125	-2.04
SLC28A3	6.971	3.417	-2.04009
LOC100128346	7.596	3.723	-2.04029
SLC6A11	10.632	5.211	-2.0403
MANSC1	19.551	9.582	-2.04039
LSR	11.467	5.62	-2.04039
BTLA	7.828	3.836	-2.04067
LRRC34	12.458	6.104	-2.04096
SPAM1	5.103	2.5	-2.0412
CALR	15.924	7.798	-2.04206
ARHGEF18	16.762	8.208	-2.04215
MRS2	7.148	3.5	-2.04229
C6orf35	9.05	4.431	-2.04243
OTX2	5	2.448	-2.04248
NECAB1	12	5.875	-2.04255
PLEKHG6	31.874	15.602	-2.04294
ZNF324B	15.103	7.392	-2.04315
CMIP	12.374	6.056	-2.04326
AAA1	6.796	3.326	-2.0433
TRIB3	18.823	9.212	-2.04331
PDLIM1	8.826	4.319	-2.04353
ORAI1	18.715	9.158	-2.04357
FN3K	14.58	7.134	-2.04373
ST8SIA6	6.483	3.172	-2.04382
RAB4A	15.031	7.354	-2.04392
ZNF862	7.906	3.868	-2.04395
FKBP14	10.366	5.071	-2.04417
UNC5B	11.059	5.41	-2.04418
SNAP23	6	2.935	-2.04429
FAM57A	7.057	3.452	-2.04432
ADCK1	11.122	5.439	-2.04486
SNRPF	14.178	6.932	-2.0453
NBEA	6.273	3.067	-2.04532
NUBPL	8.943	4.371	-2.04598
LIN28B	8.025	3.922	-2.04615
TDRKH	14.786	7.226	-2.04622
TXNRD1	10.784	5.27	-2.0463
VPS11	5.875	2.871	-2.04633
ZNF572	8.922	4.36	-2.04633
WDR48	12.864	6.286	-2.04645
TTLL9	18.25	8.917	-2.04665
KIF3B	13.113	6.407	-2.04667
ZFYVE26	9.077	4.435	-2.04667
NDUFB10	14.548	7.107	-2.047
MAP2K1	10	4.885	-2.04708
HEXB	14.271	6.971	-2.0472
LANCL3	9.303	4.543	-2.04777
MLF1	11.316	5.526	-2.04777
GGA2	8.473	4.137	-2.0481
CENPN	6.086	2.971	-2.04847
SPTBN4	6.543	3.194	-2.04853
TEAD2	5.28	2.577	-2.04889
ZNF559	15.333	7.483	-2.04904
MAPK13	10.578	5.162	-2.04921
C11orf52	5.435	2.652	-2.0494
CHFR	14.922	7.281	-2.04944
FAM174A	11.535	5.628	-2.04957
TMEM219	13.626	6.648	-2.04964
IQSEC1	14.608	7.127	-2.04967
TCFL5	11.877	5.794	-2.04988
CYFIP1	11.195	5.461	-2.04999
IGBP1	6.15	3	-2.05
ATAD3C	8.871	4.327	-2.05015
KIAA1826	6.048	2.95	-2.05017
C6orf155	11.082	5.403	-2.05108
AKAP12	11.115	5.419	-2.05112
CBX5	10.798	5.263	-2.05168
PXK	5.13	2.5	-2.052
TLCD2	5.629	2.743	-2.05213
RAB11FIP3	20.243	9.864	-2.05221
TMEM190	19.322	9.413	-2.05269
HS6ST1	10.2	4.968	-2.05314
FAM194A	10	4.87	-2.05339
TOMM34	19.791	9.637	-2.05365
BCOR	7.385	3.596	-2.05367
ARHGAP23	13.133	6.394	-2.05396
MIR182	16.539	8.052	-2.05402
WDR20	11.895	5.791	-2.05405
MNS1	6.241	3.038	-2.05431
FAM83F	7.219	3.514	-2.05435
ZNF471	14.348	6.984	-2.05441
LOC729609	7.778	3.786	-2.05441
GIT2	19.164	9.328	-2.05446
CEBPG	11.146	5.425	-2.05456
KLHL13	7	3.407	-2.05459
ROR2	6.848	3.333	-2.05461
NFIA	8.492	4.133	-2.05468
LOC100505936	8.59	4.18	-2.05502
OPN3	14.358	6.985	-2.05555
CTNNBIP1	9.057	4.406	-2.05561
LOC286467	6.167	3	-2.05567
CRTC2	19.402	9.436	-2.05617
ACAT1	6.625	3.222	-2.05618
ASL	6.031	2.933	-2.05626
ACIN1	11.032	5.365	-2.05629
LOC400084	6.667	3.242	-2.05645
LOC100506874	11.463	5.574	-2.05651
LOC100506048	10.96	5.329	-2.05667
TPRA1	20.457	9.946	-2.05681
C1orf100	11.602	5.64	-2.05709
PLK1S1	16.016	7.785	-2.05729
POGK	16.107	7.829	-2.05735
RETSAT	12.153	5.907	-2.05739
PPFIA1	8.729	4.242	-2.05776
SNX10	14.143	6.873	-2.05776
ADAMTSL3	5.2	2.527	-2.05778
RNFT1	13.067	6.35	-2.0578
GABBR1	10.946	5.319	-2.05791
DOCK3	13.027	6.33	-2.05798
TBL3	12.506	6.076	-2.05826
PDXP	7.271	3.532	-2.05861
RFTN2	6.176	3	-2.05867
RYR3	5.353	2.6	-2.05885
C2orf65	13.771	6.688	-2.05906
C2orf72	9.297	4.515	-2.05914
BAD	14.87	7.221	-2.05927
WARS	12.528	6.083	-2.05951
CDKAL1	5.878	2.854	-2.05957
ZFP112	6.973	3.385	-2.05997
TNFRSF11A	4.87	2.364	-2.06007
STARD8	5.818	2.824	-2.0602
ERN1	10.642	5.165	-2.06041
ASPSCR1	19.808	9.613	-2.06054
SPSB2	26.873	13.04	-2.06081
AHDC1	9.062	4.397	-2.06095
CEP152	9.38	4.551	-2.06109
ZNRF1	8.727	4.234	-2.06117
LOC100506023	6.1	2.959	-2.06151
LOC100507443	11.013	5.342	-2.06159
ACOT8	15.897	7.71	-2.06187
CBR3	12.439	6.03	-2.06285
BRUNOL6	5.261	2.55	-2.06314
CCDC34	11.309	5.481	-2.06331
NEGR1	9.056	4.389	-2.06334
NAPSA	10.882	5.273	-2.06372
C19orf46	8.986	4.354	-2.06385
MARCH8	5.16	2.5	-2.064
NBEAL2	15.963	7.734	-2.064
SCD5	6.829	3.308	-2.06439
ZNF76	10	4.844	-2.06441
CSMD3	5.182	2.51	-2.06454
PCGF5	8.667	4.197	-2.06505
GABRB3	6.5	3.147	-2.06546
WDYHV1	17.345	8.397	-2.06562
STMN3	22.088	10.693	-2.06565
MAP7	9.519	4.608	-2.06576
KIAA0319L	16.146	7.816	-2.06576
SGTA	16.585	8.028	-2.06589
AGPAT3	7.043	3.409	-2.066
C14orf145	11.196	5.419	-2.06606
BTBD8	6.027	2.917	-2.06616
STBD1	8.088	3.914	-2.06643
CCDC63	10.756	5.205	-2.06647
FBXL13	9.5	4.597	-2.06657
FN3KRP	14.29	6.914	-2.06682
CASC1	16.507	7.986	-2.06699
GALNTL1	12.604	6.097	-2.06725
HLCS	12.571	6.081	-2.06726
LOC100128822	7.974	3.857	-2.06741
ATRN	24.408	11.806	-2.06742
NBPF3	9.593	4.64	-2.06746
TP53BP1	10.815	5.231	-2.06748
FGF12	12.5	6.045	-2.06782
ZNF461	9.938	4.806	-2.06783
SH3BP2	9.366	4.529	-2.06801
AGA	12.543	6.065	-2.0681
XKR5	11.288	5.458	-2.06816
LOC647013	16.658	8.054	-2.06829
LOC100507378	12.979	6.275	-2.06837
CALML6	8.739	4.225	-2.0684
FLJ13197	9.308	4.5	-2.06844
EBF2	7.606	3.677	-2.06853
POLK	8.388	4.055	-2.06856
LOC254559	4.758	2.3	-2.0687
ATP6V0A1	7.733	3.738	-2.06875
CASKIN2	18.492	8.938	-2.06892
U2AF1L4	10.243	4.95	-2.06929
ABCC1	7.015	3.39	-2.06932
ANKS1A	7.438	3.594	-2.06956
MAX	9.649	4.662	-2.06971
PPM1H	12.493	6.036	-2.06975
KIAA0355	19.469	9.406	-2.06985
CHM	5.125	2.476	-2.06987
RER1	15.777	7.622	-2.06993
SORBS3	18.232	8.808	-2.06994
TRADD	15.318	7.4	-2.07
HIST3H2A	17.596	8.5	-2.07012
CACNA2D3	5.13	2.478	-2.07022
ATP2C2	8.246	3.983	-2.0703
MICALL1	5.88	2.84	-2.07042
RN7SL2	8.907	4.302	-2.07043
PACRGL	9.137	4.413	-2.07047
TJP3	9.957	4.809	-2.07049
TTLL11	9.065	4.378	-2.07058
NRXN3	5.227	2.524	-2.07092
ABHD2	9.102	4.395	-2.07099
KIAA1543	13.452	6.495	-2.07113
C1orf57	14.983	7.233	-2.07148
KIF5C	6.644	3.207	-2.07172
LOC284804	9.207	4.444	-2.07178
ALG10	10.674	5.152	-2.07182
GPR179	10.716	5.172	-2.07193
ACAD10	15.324	7.396	-2.07193
LRRK2	12.213	5.894	-2.07211
GNB5	11.8	5.694	-2.07236
SEMA3E	6.321	3.05	-2.07246
GNAS	10.891	5.255	-2.0725
NUDT19	16.709	8.062	-2.07256
GCM2	5	2.412	-2.07297
ZNF653	12.98	6.261	-2.07315
ABR	5.036	2.429	-2.07328
SNX30	11.375	5.486	-2.07346
TFAP2B	6.86	3.308	-2.07376
LRRC16A	7.787	3.754	-2.07432
AGK	5.375	2.591	-2.07449
COCH	8.446	4.071	-2.07467
HDAC3	19.01	9.162	-2.07487
CYTH1	9.391	4.526	-2.0749
C15orf33	5.565	2.682	-2.07494
DIRC3	5.848	2.818	-2.07523
AFF2	5.708	2.75	-2.07564
ZNF578	6.667	3.212	-2.07565
KRIT1	5.536	2.667	-2.07574
BBX	5.424	2.613	-2.07577
FBXO31	12.146	5.851	-2.07588
TSKS	12.582	6.061	-2.0759
LOC643770	12.082	5.82	-2.07595
RHPN2	11.922	5.742	-2.07628
LTA	9.541	4.595	-2.07639
PSMD2	21.188	10.204	-2.07644
PIAS4	15.071	7.255	-2.07733
UBAC1	13.296	6.4	-2.0775
WDR88	19.304	9.29	-2.07793
RANBP10	17.432	8.389	-2.07796
GLUD2	5.667	2.727	-2.07811
LOC100506065	7.293	3.509	-2.07837
SEMA4A	19.5	9.38	-2.07889
LOC100129195	7.9	3.8	-2.07895
TRAPPC9	16.364	7.871	-2.07902
AGBL5	15.634	7.519	-2.07927
PCF11	12.139	5.838	-2.07931
KIAA1217	9.538	4.587	-2.07935
PACRG	4.654	2.238	-2.07954
WBSCR17	6.297	3.028	-2.07959
TPM4	15.704	7.551	-2.07972
FAM155B	6.639	3.192	-2.07989
IKBIP	17.528	8.427	-2.07998
LOC100506660	5.2	2.5	-2.08
MRAS	12.188	5.859	-2.08022
TXNDC16	14.541	6.989	-2.08056
UNC45A	10.149	4.878	-2.08057
RTDR1	5.864	2.818	-2.08091
IER2	14.151	6.8	-2.08103
GGT5	10.22	4.911	-2.08104
C11orf73	12.261	5.891	-2.08131
KIAA0831	8.654	4.157	-2.08179
LOC390998	12.737	6.118	-2.08189
C12orf43	10.662	5.121	-2.08202
MAP3K5	7.378	3.543	-2.08242
QSOX1	19	9.123	-2.08265
AFF3	8.954	4.299	-2.08281
FN3KRP	13.38	6.424	-2.08281
PTDSS1	13.641	6.549	-2.08291
RAPGEF1	7.053	3.386	-2.08299
LPCAT1	14.154	6.795	-2.083
VANGL2	15.881	7.624	-2.08303
RNF150	6.393	3.069	-2.08309
UBR1	4.808	2.308	-2.08319
TAF12	8.739	4.195	-2.08319
LOC100129781	8.333	4	-2.08325
PDE4B	7.852	3.769	-2.08331
GLTSCR1	5	2.4	-2.08333
UVRAG	5.469	2.625	-2.08343
IGBP1	10.887	5.225	-2.08364
MAPRE2	12.081	5.798	-2.08365
H6PD	6.622	3.178	-2.0837
ATP6AP2	9.073	4.354	-2.08383
TBCB	8.521	4.089	-2.08388
UBQLN3	5.825	2.795	-2.08408
DPP9	18.165	8.716	-2.0841
NDOR1	11.351	5.446	-2.08428
C4orf37	6.182	2.966	-2.08429
P2RY1	10.382	4.981	-2.08432
MAPK13	7.412	3.556	-2.08436
SSX3	6.862	3.292	-2.08445
KIAA2013	11.092	5.321	-2.08457
EIF2B3	14	6.716	-2.08457
PHC1	21.245	10.191	-2.08468
OSBP2	4.92	2.36	-2.08475
ZNF510	9.647	4.627	-2.08494
GRK5	10.356	4.967	-2.08496
STAU2	15.312	7.344	-2.08497
SCML2	6.964	3.34	-2.08503
ZCCHC10	12.283	5.891	-2.08504
MIR512-2	8.527	4.089	-2.08535
FURIN	13.095	6.279	-2.08552
NRCAM	19.526	9.362	-2.08567
GALNT2	20.447	9.803	-2.08579
ZNF324	17.901	8.582	-2.08588
TMEM171	7.022	3.366	-2.08616
NDRG1	16.291	7.809	-2.08618
MIER3	13.452	6.448	-2.08623
LOC339742	13.984	6.703	-2.08623
PDE4C	16.313	7.819	-2.08633
SGK3	11.778	5.645	-2.08645
AKT3	12.133	5.814	-2.08686
ZXDC	18.25	8.745	-2.08691
CLDN12	6	2.875	-2.08696
PRKCA	9.5	4.552	-2.08699
MIR101-1	8.929	4.278	-2.08719
PPP1R1B	13	6.228	-2.08735
ADCK2	9.974	4.778	-2.08748
PUS7L	12.548	6.011	-2.08751
ITGA2	11.106	5.319	-2.08799
LOC100506066	12.048	5.77	-2.08804
ZNF7	20	9.578	-2.08812
FMN2	20.019	9.587	-2.08814
VDAC2	16.95	8.117	-2.08821
AEBP1	11.824	5.662	-2.08831
SLC25A46	10.282	4.923	-2.08856
LOC100133047	7.475	3.579	-2.08857
CCDC82	10.379	4.969	-2.08875
TBC1D23	11.839	5.667	-2.08911
SFMBT1	9	4.308	-2.08914
TSKU	6.483	3.103	-2.08927
FBXL4	9.174	4.391	-2.08927
ITIH5L	8.489	4.063	-2.08934
TNFRSF13C	5	2.393	-2.08943
GIGYF1	9.418	4.507	-2.08964
FLJ39080	10.158	4.861	-2.08969
USP13	13.143	6.289	-2.08984
FASTKD2	6.966	3.333	-2.09001
GUK1	6.824	3.265	-2.09005
LRIG1	5.28	2.526	-2.09026
RECQL	19.045	9.111	-2.09033
CCDC51	12.4	5.932	-2.09036
BRD3	9.639	4.611	-2.09044
KCNQ3	7.188	3.438	-2.09075
PHF13	11.058	5.288	-2.09115
CYP27A1	9.156	4.378	-2.09137
SUOX	11.806	5.645	-2.09141
CHTF18	12.988	6.21	-2.09147
TOM1L2	6.147	2.939	-2.09153
RERE	6.8	3.25	-2.09231
FOXN1	11.923	5.698	-2.09249
MNAT1	9.902	4.732	-2.09256
ZSCAN12	5.267	2.517	-2.09257
PTRF	17.075	8.158	-2.09304
TPD52L2	12.017	5.741	-2.09319
IFNAR2	10.5	5.016	-2.0933
DEDD2	13.053	6.235	-2.0935
TSPAN14	23.5	11.224	-2.09373
STAB1	10.985	5.246	-2.09398
LOC728931	8.556	4.086	-2.09398
KLF7	4.833	2.308	-2.09402
SMTN	5.864	2.8	-2.09429
CXorf57	6.65	3.175	-2.09449
ZC3H18	9.807	4.682	-2.09462
PDE4D	4.625	2.208	-2.09466
EIF4E3	12.568	6	-2.09467
PCNX	11.194	5.344	-2.09469
BCL9	16.365	7.812	-2.09485
FRRS1	6	2.864	-2.09497
RASL11A	7.375	3.52	-2.09517
TLR7	5.4	2.577	-2.09546
HS3ST3B1	8.12	3.875	-2.09548
GPR19	17.852	8.519	-2.09555
PBXIP1	17.656	8.424	-2.09592
TBCEL	8.116	3.872	-2.09607
PIK3R4	5.32	2.538	-2.09614
DAPK1	5.241	2.5	-2.0964
FLT3LG	12.579	6	-2.0965
PACS2	15.374	7.333	-2.09655
KLRG2	9.544	4.552	-2.09666
PTPN5	19.402	9.253	-2.09683
INO80B	15.823	7.546	-2.09687
SLC6A9	13.143	6.267	-2.09718
SNX32	19.832	9.454	-2.09774
FRMD8	15.927	7.591	-2.09814
UQCC	12.048	5.742	-2.09822
WNK2	6.371	3.036	-2.09848
CDC42SE2	8.919	4.25	-2.09859
LACE1	5.753	2.741	-2.09887
BBS7	7.229	3.444	-2.09901
TAP2	5.773	2.75	-2.09927
LOC100131091	18.124	8.633	-2.09939
NTRK3	7.182	3.421	-2.09939
UBTD2	16.096	7.667	-2.09939
SLC16A5	12.87	6.13	-2.09951
XRCC1	5.9	2.81	-2.09964
AMFR	10.312	4.911	-2.09978
ZFP36	14.264	6.793	-2.09981
ARF1	19.933	9.492	-2.09998
PVRL4	14.861	7.076	-2.1002
RINL	8.682	4.133	-2.10065
GLRX2	14.088	6.706	-2.10081
MOAP1	13.527	6.438	-2.10112
C11orf75	11.676	5.557	-2.10113
ZNF140	13.378	6.367	-2.10115
DHX16	16.873	8.03	-2.10125
SETDB1	8.802	4.188	-2.10172
TPP2	6.816	3.243	-2.10176
ADO	5.885	2.8	-2.10179
SPRED2	9.154	4.355	-2.10195
CPOX	10.569	5.028	-2.10203
FAM19A4	5.741	2.731	-2.10216
LGI2	6.368	3.029	-2.10234
CHUK	13.247	6.301	-2.10236
YPEL5	6.686	3.18	-2.10252
PFKFB3	11.319	5.383	-2.10273
TRIB3	22.583	10.738	-2.10309
DYNLL2	19.553	9.297	-2.10315
HSDL1	9.255	4.4	-2.10341
FICD	15.172	7.213	-2.10342
RAF1	9.724	4.621	-2.10431
HMGA2	12.919	6.138	-2.10476
MOXD1	9.769	4.641	-2.10493
MBD1	12.279	5.833	-2.10509
GNAL	7.471	3.549	-2.1051
NUTF2	19.75	9.381	-2.10532
SLC2A9	7.81	3.709	-2.10569
RNF169	12.033	5.714	-2.10588
CHST15	11.409	5.417	-2.10615
PLXNB1	10.971	5.209	-2.10616
FAM160A1	16.483	7.826	-2.10618
DALRD3	13.984	6.639	-2.10634
TPBG	11.474	5.447	-2.10648
TOX	14.222	6.75	-2.10696
SLC17A7	10.536	5	-2.1072
MADCAM1	17.579	8.342	-2.10729
HABP4	12.747	6.049	-2.10729
CABLES1	10.25	4.863	-2.10775
ABCG1	8.265	3.92	-2.10842
FBXO46	9.233	4.379	-2.10847
RPL27A	8.662	4.108	-2.10857
ELK4	15.533	7.366	-2.10874
AUTS2	5.087	2.412	-2.10904
IGLON5	6.69	3.172	-2.10908
KIAA0753	8.964	4.25	-2.10918
[truncated: 9,032 more rows]

## Sheet: B - Sort 8h
	TCam-2 10nM romidepsin 8h			2102EP 10nM romidepsin 8h			NCCIT 10nM romidepsin 8h			JAR 10nM romidepsin 8h			MPAF 10nM romidepsin 8h			ARZ 10nM romidepsin 8h			FS1 10nM romidepsin 8h			FS1 10nM ISTODAX 16h
SYT11	3.95183		ZCCHC12	3.83088		SOX18	3.94812		TUBB3	3.42964		TUBB2B	3.77554		TUBB2B	2.9809		SOX2	6.87091		TUBB2B	5.79214
CRISPLD2	3.26553		VASN	3.58736		ANGPTL4	3.73369		HEBP1	2.99401		STC1	3.3828		LMCD1	2.78104		TUBB2B	3.60907		CCL20	5.45624
HSPA2	3.16387		SYT11	3.57757		MGC61598	3.71919		H1F0	2.96436		TUFT1	3.28883		STC1	2.65825		CRISPLD2	2.27719		CPA4	3.98473
HSPA2	3.05418		SILV	3.55471		FAM43A	3.61602		BRP44	2.78939		CRISPLD2	3.27209		HSPA2	2.5049		TUFT1	2.27165		LMTK3	3.58986
ADAM15	3.04976		HSPA2	3.42071		ZFP36	3.51667		EHD1	2.76513		LMCD1	3.12816		HBA2	2.441		BAMBI	2.21287		IL11	3.57434
TXNIP	3.01776		PLK5P	3.41029		SERPINE1	3.49885		SEZ6L2	2.66977		LMTK3	3.06365		RAB11FIP1	2.38109		HSPA1A	2.15385		NEFM	3.53522
LMTK3	2.97027		MGC61598	3.34458		CRISPLD2	3.43898		PECI	2.63335		H1F0	2.91494		RGS2	2.3334		PPP1R3C	2.11784		TNFSF9	3.50625
C1QL4	2.93729		ELAVL3	3.2926		FAM46C	3.3985		DACT3	2.54295		HSPA2	2.90997		LMTK3	2.30561		FAM46C	2.11288		DHRS2	3.41044
PRPH	2.87857		ADRB2	3.24577		NPTX2	3.36506		TUBB2A	2.4959		LOC387763	2.90121		TUFT1	2.19064		RGS2	2.11279		BIRC3	3.38837
CRABP2	2.87421		HES6	3.17215		TNFSF9	3.36456		C19orf51	2.48505		HSPA2	2.64883		HSPA2	2.12284		ARL4A	2.01381		CRISPLD2	3.35573
RGL1	2.75026		CRISPLD2	3.10581		CDKN1C	3.35976		GPD1L	2.4292		FOS	2.63931		DACT3	2.0997		HAS2	-2.27485		RASD1	3.35296
CCDC151	2.70292		HSPA2	3.06266		CTGF	3.27401		NDRG1	2.3252		CPA4	2.59948		H1F0	2.04923		LOC728285	-2.36024		HSPA2	3.30014
TMEFF2	2.68818		ANGPTL4	2.99569		RASD1	3.20312		FOS	2.26881		RGL1	2.56587		INA	2.02987					INA	3.28599
HIST3H2A	2.66409		BHMT	2.99026		CTGF	3.18804		DHRS2	2.24983		FAM46B	2.49956		ADNP	-2.0021					HES6	3.13489
LFNG	2.64983		FAM46C	2.96992		STC1	3.16202		MICB	2.24895		CKB	2.48989		TBX3	-2.00565					TMEFF2	3.11683
C20orf100	2.63814		EGR1	2.9647		VASN	3.12367		ABCB9	2.24812		DBC1	2.45411		SMAGP	-2.0128					HSPA2	3.09564
MT1H	2.6339		NPTX2	2.95821		NPTX1	3.01858		REEP6	2.23409		C20orf100	2.38525		KEAP1	-2.02163					AIF1L	3.07381
ADRB2	2.60756		ARL4A	2.89566		SOX3	2.92162		HSPA1A	2.22946		HSPA1B	2.38476		TBX2	-2.03883					ANGPTL4	3.061
NPTX2	2.60037		C19orf30	2.87131		CRABP2	2.89304		RAP1GAP	2.21837		MT1X	2.34707		C5orf30	-2.04032					BAMBI	3.02603
RGS16	2.56778		TUBA4A	2.85085		DNAJB1	2.88326		HN1	2.20764		ADRB2	2.31803		WNT5A	-2.05272					FAM46C	2.88345
HIST2H4A	2.54848		TNFSF9	2.84986		LFNG	2.80834		IER3	2.17503		F3	2.30819		RCC2	-2.07082					RAB11FIP1	2.88164
FZD9	2.54549		NDRG4	2.81754		ZCCHC12	2.77953		LACTB	2.16059		HSPA1A	2.29519		SYDE1	-2.07207					HBA2	2.83482
DLX3	2.5409		TUFT1	2.75475		THBS1	2.77733		CDR2L	2.15912		EFCAB4A	2.29423		KEAP1	-2.07613					TNFAIP6	2.76947
REEP1	2.49729		SLC16A3	2.7167		DHRS2	2.7498		MXD1	2.12707		TUBA4A	2.28975		MKX	-2.07845					TUBB4	2.76317
HIST1H2BD	2.45162		VCX-C	2.66988		DUSP1	2.72533		LMTK3	2.12619		S1PR3	2.21725		PPRC1	-2.09779					FZD9	2.731
ESRRG	2.44185		DHRS2	2.64997		RRAD	2.67363		RHPN2	2.11358		CDO1	2.17109		SPRY2	-2.11917					INSIG1	2.72991
FOS	2.44011		KIAA1881	2.6247		LOC387763	2.65014		MKNK2	2.09794		STARD5	2.17025		FAM57A	-2.12016					THBS1	2.68294
MGC61598	2.43178		FZD9	2.62162		HES6	2.62681		TNFSF9	2.09747		DACT3	2.16512		DKK1	-2.15568					TUBB2A	2.67019
NDRG4	2.42264		NEFM	2.5988		FOS	2.61969		NXF1	2.09493		IER3	2.15416		FST	-2.15619					RHOB	2.66174
HIST1H2AC	2.40084		CABYR	2.5305		BHMT	2.59437		GPC2	2.09237		TNFRSF19	2.11078		HOXA10	-2.17341					FABP4	2.63598
RHOB	2.36231		SERTAD1	2.51952		GADD45B	2.57614		FUCA1	2.0679		ST3GAL5	2.10407		PRRX1	-2.17456					SLC30A3	2.63499
GADD45B	2.33112		ELF3	2.50626		PEG10	2.57397		PLA2G15	2.06051		RGS2	2.07656		TLE4	-2.18521					GFPT2	2.62647
DHRS2	2.32165		LOC678655	2.46851		CDKN1A	2.57014		FAM107B	2.04662		RHPN2	2.07601		CBR3	-2.19088					MT1X	2.59684
RPRML	2.31868		SOX3	2.46194		IER3	2.52784		PMAIP1	2.03812		TNFAIP6	2.05626		KANK1	-2.19457					ZCCHC12	2.58888
VAMP1	2.31282		VCX	2.43		PLK5P	2.48913		IRGM	2.03505		AVPI1	2.04008		CCL2	-2.20082					DACT3	2.57066
VASN	2.31098		IRF8	2.41696		SHISA2	2.47378		TSPAN13	2.01443		LFNG	2.01245		CCRL1	-2.21594					FOS	2.51931
RAP1GAP	2.30844		VCX3A	2.39191		DNALI1	2.46424		GADD45B	2.00978		LOC392787	2.01035		NFKB1	-2.22848					NEU1	2.50967
SLC16A3	2.28343		AFMID	2.38285		ARC	2.42984		TCEAL1	-2.05704		IFIT1	2.00304		MEIS2	-2.26					EPAS1	2.50602
HEBP1	2.27394		HIST1H2BD	2.37204		MKNK2	2.39403		GRAMD2	-2.07468		HOXC8	-2.02278		HMGB2	-2.26003					EFNB2	2.49749
LOC730994	2.26029		CEBPA	2.36938		HSPA1B	2.33577		HCFC1	-2.15679		TNFRSF12A	-2.0398		SPHK1	-2.27742					CGNL1	2.46508
HIST1H2BD	2.25661		ZFP36	2.35339		INSIG1	2.30428		DFNA5	-2.18061		ACTC1	-2.04639		RCAN1	-2.28261					MKNK2	2.46382
CTGF	2.25425		ID2	2.34392		TNFRSF10B	2.28308					VEGFC	-2.06545		FAM176A	-2.29571					NPPB	2.45722
ABCB9	2.23739		CDKN1C	2.3398		CHGA	2.26672					EMX2	-2.08179		SUV39H1	-2.31658					PPP1R3C	2.44506
SH2B3	2.22134		SLC24A6	2.3328		SGK1	2.24795					S1PR1	-2.10395		RGMB	-2.34264					MT1G	2.44269
UBE2L6	2.20926		ASMTL	2.32326		SGK	2.24004					XBP1	-2.12328		HMGB2	-2.40164					AKR1C3	2.43802
HIST2H2BE	2.19838		CCNA1	2.29796		VGF	2.21316					BCAR3	-2.2458		RIN2	-2.40983					ACBD7	2.41336
TUBA4A	2.18798		LMTK3	2.29521		C20orf100	2.21183					FGF2	-2.25881		SSTR1	-2.44906					REEP6	2.39159
AVPI1	2.17624		GADD45B	2.28669		SERTAD1	2.2015					CXorf26	-2.26681		FAM176A	-2.45662					IGFBP3	2.38871
ZCCHC12	2.13954		HSPA1A	2.28514		ID2	2.18477					XBP1	-2.34103		NEXN	-2.46695					BAIAP2	2.38807
PCYOX1	2.13429		DDIT4L	2.26185		SGK1	2.18247					RCAN1	-3.03714		TNFRSF11B	-2.53887					FAM46B	2.37613
NXF1	2.12934		TESC	2.25903		HES2	2.16762					HAS2	-3.71668		IL7R	-2.54456					LOC100133984	2.37414
ELAVL3	2.12178		MAL	2.25269		LOC647719	2.12485								TNFRSF12A	-2.55251					BEX2	2.36784
TUBB4	2.11521		ATF3	2.24822		ID2	2.12254								NR2F2	-2.56709					TUFT1	2.35411
CTGF	2.10914		HIST1H2BD	2.23682		TUFT1	2.10913								TMEM166	-2.56887					LMCD1	2.34597
HOXC6	2.09694		NPTX1	2.23015		RHOB	2.08876								LPAR1	-2.57865					RGS2	2.32988
GNAI2	2.07228		DHDH	2.22991		SOX8	2.06603								C15orf52	-2.58733					HSPA1A	2.30866
NPAS1	2.06936		CHGA	2.22145		RGS16	2.0658								TGFB1I1	-2.60636					GPRC5A	2.30664
SYTL2	2.04741		ATP1B2	2.22129		DLL1	2.05439								CXorf26	-2.68919					CSRP2	2.28514
C7orf57	2.04338		RGL1	2.19669		ENC1	2.02379								BCAR3	-2.82346					C19orf51	2.26601
GPR162	2.04256		SERPINI1	2.18704		SLC30A3	2.00524								VEGFC	-2.85969					SERPINI1	2.23158
CBX4	2.03002		LFNG	2.18077		KRT19	2.0037								PLAU	-2.90588					VGF	2.21448
KBTBD9	2.02209		RND1	2.17971		DHRS2	2.00083								FGF2	-2.97209					CKB	2.21184
ABCB9	2.01809		LRRC32	2.1744		PRDM14	-2.02766								SSTR1	-3.00981					DNAJB1	2.2047
EFCAB4A	2.01782		IGFBP3	2.16583		PDE4B	-2.33342								OXTR	-3.16905					HAND1	2.20362
SCML1	2.0145		EFNB2	2.15795											DKK1	-3.30936					DHRS2	2.20341
RAB11FIP1	2.00706		WDR47	2.15701																	ARL4A	2.20229
DYRK1A	-2.00151		RGS16	2.15119																	TUBA4A	2.20043
PUF60	-2.02146		H1F0	2.12779																	ALDOC	2.19565
SEPHS1	-2.08215		DNAJB1	2.12564																	IGFBP3	2.19496
CCDC102A	-2.10948		CTGF	2.10479																	PTGER4	2.19255
ADNP	-2.11421		EVI5L	2.09438																	ATG2A	2.18825
MSC	-2.1941		CALB2	2.08286																	SH3GL3	2.18229
DHRS3	-2.24472		RASD1	2.07822																	FGFR3	2.16492
SEPHS1	-2.25864		FLRT3	2.07458																	SLC9A1	2.15901
TRIML2	-2.5086		LOC730994	2.0729																	SLC9A3R1	2.1509
INPPL1	-2.59589		PPP1R3C	2.07056																	SCG2	2.14126
EDN1	-2.61483		GTF2B	2.06141																	HES4	2.14012
			ID2	2.04988																	ADRB2	2.1361
			DUSP1	2.04548																	HN1	2.10981
			TMEM100	2.04403																	TUBB3	2.10567
			MAFB	2.03507																	PI3	2.1028
			SOX8	2.02722																	CXADR	2.10279
			SLC9A1	2.02668																	GLRX	2.09978
			DDIT4	2.0265																	ELOVL3	2.0886
			NXF1	2.01106																	ROPN1L	2.08564
			C1orf61	2.00744																	INSIG1	2.082
			SLC13A5	2.00535																	SILV	2.0798
			HIST1H2AC	2.00486																	BIRC3	2.07324
			PPRC1	-2.00109																	ASMTL	2.05837
			ADNP	-2.02837																	TSPAN9	2.0579
			NUAK1	-2.15324																	EFCAB4A	2.04948
			NODAL	-2.22199																	ARHGEF3	2.04695
			LOC728650	-2.26379																	C14orf129	2.04588
			PHF15	-2.29694																	S1PR3	2.04363
			PRICKLE1	-2.37522																	NDRG1	2.04272
			SPRY2	-2.3853																	IMPA2	2.03974
			RPRM	-2.41251																	ELOVL4	2.03299
			ZIC2	-2.43187																	CFD	2.00847
			PHLDA1	-2.88342																	LOC100130919	-2.00262
																					HMGB2	-2.00566
																					SPHK1	-2.00717
																					HOXC6	-2.02671
																					PDGFRA	-2.0373
																					NEXN	-2.10196
																					NRIP1	-2.10802
																					BCAR3	-2.11619
																					C6orf105	-2.137
																					FAM176A	-2.15342
																					HOXB5	-2.155
																					TRIM8	-2.18831
																					FAM176A	-2.1888
																					FOSL1	-2.1907
																					KRT34	-2.19829
																					CXorf26	-2.24961
																					FRMD4A	-2.26055
																					HOXB2	-2.26781
																					ESM1	-2.2869
																					FOXD1	-2.29439
																					NNMT	-2.29697
																					ESM1	-2.31388
																					PDGFRA	-2.34304
																					OXTR	-2.39217
																					NTN4	-2.41453
																					FGF2	-2.42995
																					SERPINH1	-2.49092
																					TGFB1I1	-2.49208
																					LOC399959	-2.51202
																					NR2F2	-2.57576
																					FST	-2.59239
																					TMEM166	-2.6844
																					NRP1	-2.69575
																					HAS2	-2.83518
																					VEGFC	-2.94499
																					RIN2	-2.97583
																					FST	-3.17049
																					CCND1	-3.43243
																					PLAU	-3.59924

## Sheet: C - Sort 16h
	TCam-2 10nM romidepsin 16h			2102EP 10nM romidepsin 16h			NCCIT 10nM romidepsin 16h			JAR 10nM romidepsin 16h			MPAF 10nM romidepsin 16h			ARZ 10nM romidepsin 16h			FS1 10nM romidepsin 16h
TXNIP	5.26617		DHRS2	5.80614		CDKN1C	5.32743		DHRS2	5.90735		CPA4	6.02903		CPA4	5.60509		TUBB2B	5.79214
DHRS2	4.96158		ZCCHC12	5.73618		CHGA	5.32097		IRGM	5.08306		TUBB2B	4.83534		MT1H	4.58688		CCL20	5.45624
CRISPLD2	4.18863		CCNA1	5.61063		FAM46C	5.29874		TUBB3	5.07313		LMTK3	4.24111		LMTK3	4.06082		CPA4	3.98473
CTGF	4.08104		C19orf30	4.52117		DHRS2	5.27349		TNFSF9	4.68688		CRISPLD2	4.12377		TXNIP	3.99974		LMTK3	3.58986
CTGF	4.00582		HSPA2	4.51445		VGF	5.25798		DHRS2	4.18881		MT1H	3.98228		MT1G	3.93595		IL11	3.57434
SYT11	3.93362		HSPA2	4.47663		DHRS2	5.00219		CTGF	3.98924		MT1G	3.85815		DHRS2	3.91787		NEFM	3.53522
ADRB2	3.90433		ALPPL2	4.40622		NPTX2	4.98657		NEU1	3.7819		STC1	3.81006		STC1	3.63851		TNFSF9	3.50625
RHOB	3.86884		RHOB	4.40056		CRABP2	4.85721		ASMTL	3.57876		MT1X	3.65304		HIST2H2BE	3.5704		DHRS2	3.41044
LMTK3	3.84144		VASN	4.336		FAM43A	4.72665		SEZ6L2	3.5561		INA	3.07582		SAT1	3.41697		BIRC3	3.38837
ASMTL	3.77376		TUBA4A	4.31594		MSX1	4.71456		TCN2	3.52645		HSPA2	3.02265		INA	3.40444		CRISPLD2	3.35573
MT1H	3.75363		ID2	4.27183		C19orf30	4.66559		MKNK2	3.4155		KRT19	3.01707		MT1X	3.36901		RASD1	3.35296
HIST3H2A	3.6359		CTGF	4.24765		SOX3	4.65197		TUBA4A	3.38548		TUFT1	2.91278		CFD	3.36201		HSPA2	3.30014
ADAM15	3.63084		DHRS2	4.22265		BHMT	4.58607		GRIN1	3.3541		SERPINB2	2.88693		PEG10	3.28883		INA	3.28599
DUSP1	3.63039		CCR7	4.20409		PEG10	4.5745		MT2A	3.3411		HSPA2	2.83077		TUBB2B	3.25225		HES6	3.13489
NPTX2	3.5418		ID2	4.17985		RPL3L	4.57317		ELF3	3.32224		HIST2H2BE	2.82505		REEP6	3.21911		TMEFF2	3.11683
HSPA2	3.52557		HES6	4.16628		NR1H4	4.50448		VASN	3.31561		PEG10	2.82503		TUFT1	3.08095		HSPA2	3.09564
ZNF280A	3.48867		CDKN1C	4.09892		PEG10	4.47316		EHD1	3.29779		TMEFF2	2.79871		HBA2	3.07789		AIF1L	3.07381
HSPA2	3.42147		SILV	4.02434		C1S	4.42258		LOC100133984	3.26052		CKB	2.7826		LMCD1	3.02885		ANGPTL4	3.061
HIST2H2BE	3.34991		NEFM	4.02009		MGC61598	4.32687		MTE	3.18664		MT1F	2.78167		CRISPLD2	3.02146		BAMBI	3.02603
CITED2	3.34066		BHMT	3.99129		STC1	4.30614		LMTK3	3.18609		LOC730994	2.72217		GPRC5A	2.96435		FAM46C	2.88345
LOC441019	3.31268		PLK5P	3.98915		TNFSF9	4.28983		CTGF	3.1752		CYP1B1	2.67224		SGK1	2.92578		RAB11FIP1	2.88164
GADD45B	3.29414		ADRB2	3.96087		CTGF	4.21952		ASMTL	3.14778		TM7SF2	2.6268		PEG10	2.89179		HBA2	2.83482
TNFSF9	3.21794		TNFSF9	3.91016		HSPA1A	4.18447		BRP44	3.1412		IER3	2.54293		DNAJB1	2.83836		TNFAIP6	2.76947
NEFM	3.20125		CTGF	3.86147		CTGF	4.09383		ALDOC	3.09247		ODC1	2.54032		ODC1	2.8198		TUBB4	2.76317
RGL1	3.1713		EGR1	3.8091		CRISPLD2	4.07924		PECI	3.08441		C20orf127	2.49838		TFPI2	2.81602		FZD9	2.731
CCDC151	3.15157		IER3	3.79855		SHISA2	4.02585		TUBB2A	3.01609		RHOB	2.47988		VGF	2.80413		INSIG1	2.72991
TUBA4A	3.07979		MGC61598	3.77397		MKNK2	3.87424		SAT1	3.01328		FLG	2.46937		LOC392787	2.78503		THBS1	2.68294
HIST2H4A	3.07423		HIST1H2BG	3.76101		ATP1B2	3.85244		REEP6	3.0019		CDO1	2.46698		ALDOC	2.77843		TUBB2A	2.67019
HIST1H2BG	3.04461		TXNIP	3.73216		HES6	3.82311		NXF1	2.9993		DHRS2	2.45615		SCG2	2.75927		RHOB	2.66174
TMEFF2	3.03406		NDRG4	3.68986		C9orf85	3.74452		C19orf51	2.98618		ENPP5	2.44474		INSIG1	2.75732		FABP4	2.63598
DHRS2	2.98525		CABYR	3.64639		DUSP1	3.72405		STC1	2.97992		TNFAIP6	2.42971		SILV	2.75594		SLC30A3	2.63499
TSC22D1	2.95067		IRGM	3.64014		SERPINE1	3.68816		DACT3	2.9566		LOC392787	2.42715		SGK1	2.73423		GFPT2	2.62647
RAP1GAP	2.9445		VCX	3.62512		VASN	3.67663		HEBP1	2.88781		REEP6	2.42557		ASMTL	2.73157		MT1X	2.59684
FZD9	2.93021		CRYBA4	3.5946		ANGPTL4	3.65679		H1F0	2.8765		PEG10	2.38735		RAB11FIP1	2.72336		ZCCHC12	2.58888
SERPINI1	2.92419		SYT11	3.57069		LGALS1	3.63809		FUCA1	2.86062		ASMTL	2.37661		HIST1H2BD	2.69156		DACT3	2.57066
RGS16	2.91607		KIAA1881	3.55602		KRT19	3.62499		ISG15	2.85571		RAB11FIP1	2.33192		SNORA80	2.66447		FOS	2.51931
ASMTL	2.90902		DHDH	3.53695		RASD1	3.62489		CDR2L	2.84692		TUBB4	2.31713		ZCCHC12	2.66003		NEU1	2.50967
TSC22D1	2.89338		HBA2	3.53685		TUBA4A	3.61547		MT1G	2.82287		MTE	2.30747		HSPA1A	2.62497		EPAS1	2.50602
LFNG	2.8896		TUFT1	3.5044		ZFP36	3.54171		NXF1	2.8218		SLC30A3	2.28496		HES6	2.62144		EFNB2	2.49749
NDRG4	2.87536		VCX-C	3.46667		NNAT	3.51225		BAIAP2	2.80312		TMEM118	2.27648		C19orf51	2.60307		CGNL1	2.46508
LOC653604	2.84839		LOC652683	3.46559		CRYM	3.50901		LOC402110	2.78689		ADRB2	2.27468		ROPN1L	2.60204		MKNK2	2.46382
VASN	2.8331		VCX3A	3.45869		CCR4	3.50526		BAMBI	2.76842		SH3GL3	2.24954		TM7SF2	2.58456		NPPB	2.45722
HIST1H3F	2.81485		CHGA	3.42316		C9orf53	3.44739		LOC100134364	2.76282		LOC390557	2.23473		PPP1R3C	2.5562		PPP1R3C	2.44506
CRABP2	2.80746		HIST3H2A	3.40734		THBS1	3.41614		RN7SK	2.7585		DBC1	2.22992		HSPA2	2.54273		MT1G	2.44269
MAP1LC3A	2.80025		FOS	3.40395		CABYR	3.26796		RNU4-2	2.75716		FOS	2.20615		HSPA1B	2.51266		AKR1C3	2.43802
JUN	2.78724		LOC100133984	3.39941		DNAJB1	3.26064		KLF2	2.73496		SERPINB2	2.18536		CKB	2.5086		ACBD7	2.41336
ZCCHC12	2.78301		HSPA1A	3.38335		TXNIP	3.22839		MT1A	2.70382		F3	2.17661		MT1F	2.50754		REEP6	2.39159
SERPINI1	2.77123		KLF2	3.37804		RHOB	3.21517		LOC100132394	2.70083		TNFRSF21	2.16982		SGK	2.48814		IGFBP3	2.38871
DLX3	2.7696		H1F0	3.36953		LFNG	3.21489		ID1	2.68299		SCG2	2.16257		SLC9A3R1	2.4858		BAIAP2	2.38807
HES6	2.74359		LOC100133171	3.35952		BAIAP2	3.21257		LOC399965	2.67693		C19orf51	2.15675		CYFIP2	2.45468		FAM46B	2.37613
PRPH	2.73995		CRISPLD2	3.34734		FLJ41856	3.18952		LOC100008589	2.64616		MKNK1	2.1404		SLC2A3	2.45299		LOC100133984	2.37414
MGC61598	2.73232		NPTX2	3.34238		ACSBG1	3.18751		GPC2	2.63751		CYFIP2	2.13876		BAIAP2	2.44182		BEX2	2.36784
C1QL4	2.7314		FAM46C	3.33634		SILV	3.17224		LOC100008589	2.63607		HES6	2.13259		FLNB	2.41373		TUFT1	2.35411
BCL6	2.71266		HIST2H2AA3	3.25132		HBA2	3.15756		MFGE8	2.63189		TM2D2	2.11876		MKNK2	2.40792		LMCD1	2.34597
STC1	2.71247		ASMTL	3.22605		CYR61	3.13256		GPD1L	2.62047		TNFSF9	2.11683		ZMIZ2	2.40608		RGS2	2.32988
MBTD1	2.70185		MAFB	3.21754		SEMG1	3.08767		MT1X	2.61597		PARD6A	2.11383		NEU1	2.40531		HSPA1A	2.30866
STMN2	2.6998		HIST2H2AA4	3.20796		PTCHD2	3.07275		RHPN2	2.61407		RGS2	2.06286		CTGF	2.38772		GPRC5A	2.30664
HIST1H2BD	2.69137		LGALS1	3.17315		KIAA1881	3.07015		SHD	2.5772		HIST1H2BD	2.0624		INSIG1	2.38703		CSRP2	2.28514
INSIG1	2.68051		RND1	3.17256		TNFRSF10B	3.0151		SYT11	2.57204		TPMT	2.05881		SLC25A4	2.38351		C19orf51	2.26601
C20orf127	2.67797		SERTAD1	3.16471		DNAH3	3.00824		JUN	2.57085		BAIAP2	2.04983		HSPA2	2.37864		SERPINI1	2.23158
ABCB9	2.67615		SOX3	3.1555		CCNA1	2.96487		MXD4	2.57073		HDAC3	2.03742		HBA2	2.35296		VGF	2.21448
HIST2H4B	2.66294		HIST2H2AA3	3.14848		GFPT2	2.94168		ACOT7	2.5573		CCDC151	2.02435		KLF2	2.33589		CKB	2.21184
CSAD	2.64867		ARL4A	3.11304		SGK	2.92415		SLC26A6	2.5476		SLC25A4	2.02405		SCARNA13	2.32695		DNAJB1	2.2047
CYR61	2.63907		KRT19	3.09695		NDRG4	2.91937		KRT18P28	2.54735		ROPN1L	2.01988		NXF1	2.32064		HAND1	2.20362
HIST1H2BD	2.63386		ATF3	3.0596		HIST1H3H	2.90136		LOC441019	2.54535		RNFT2	2.01119		TSPAN13	2.31885		DHRS2	2.20341
CBX4	2.63224		LOC100129239	3.04885		ZCCHC12	2.89973		DHDH	2.54042		SLC2A3	2.00741		CTGF	2.28455		ARL4A	2.20229
BAIAP2	2.63105		DUSP1	3.04659		LOC649679	2.88118		ACOT7	2.53591		NEXN	-2.01332		NXF1	2.28161		TUBA4A	2.20043
MT1E	2.62729		RASD1	3.04649		SGK1	2.87941		IER3	2.52091		RAD51AP1	-2.0146		EFCAB4A	2.28115		ALDOC	2.19565
REEP6	2.624		ZFP36	3.01898		HIST1H2BG	2.85766		CBX4	2.51053		PRRX2	-2.01707		ASMTL	2.2775		IGFBP3	2.19496
ATF3	2.61152		NEU1	3.0141		SGK1	2.85671		LOC653344	2.50931		MEIS2	-2.02581		HIST2H4A	2.25255		PTGER4	2.19255
LOC149501	2.59056		CYP1A1	3.00576		LOC392437	2.85564		SNORD13	2.50556		GAS1	-2.03894		C9orf135	2.25075		ATG2A	2.18825
SNORA12	2.58052		HBA2	3.00003		ATF3	2.85045		CDKN1A	2.49443		KLF6	-2.05159		TIMP3	2.2469		SH3GL3	2.18229
UBE2L6	2.57969		DDX43	2.99865		ZFP90	2.82472		GADD45B	2.49208		IFNGR2	-2.05388		HEYL	2.22109		FGFR3	2.16492
LOC643431	2.5655		CEBPA	2.98541		MKNK2	2.82249		ID3	2.48774		CDCA8	-2.06799		IER3	2.21536		SLC9A1	2.15901
HBA2	2.54751		VCX2	2.98497		LOC392437	2.80581		MIDN	2.48309		TNFRSF12A	-2.06989		LOC100129668	2.19043		SLC9A3R1	2.1509
MYLIP	2.53914		SERPINI1	2.97404		LOC100133984	2.80376		CCDC28A	2.4741		RBMX	-2.07644		DACT3	2.18385		SCG2	2.14126
C19orf51	2.53565		LOC100133053	2.96185		NPC1	2.79965		SERPINE1	2.4646		PCDH18	-2.07826		NRIP3	2.18382		HES4	2.14012
C20orf100	2.53399			2.94679		SEMA4D	2.77133		ACSL3	2.46332		PCDH18	-2.08908		TPMT	2.16869		ADRB2	2.1361
ANKRD1	2.50931		HIST1H3F	2.9416		SERPINE2	2.76215		C11orf67	2.45674		LOC100130919	-2.09305		CYP1B1	2.16513		HN1	2.10981
ADAM15	2.50291		ASMTL	2.90926		KIAA1602	2.75934		ZNF280A	2.45451		IRX3	-2.0941		C16orf57	2.16051		TUBB3	2.10567
IER5	2.5001		HIST1H3D	2.8948		NEFM	2.72886		ACSL3	2.44681		LRRC41	-2.1021		BEX1	2.16033		PI3	2.1028
GADD45A	2.49206		HIST1H2BD	2.8621		LOC647719	2.72428		HSPA1A	2.44239		CMTM3	-2.11271		LOC338758	2.15663		CXADR	2.10279
HIST1H3D	2.4806		MGC16121	2.85958		ID2	2.72175		SEPP1	2.43717		HOXB2	-2.1161		LRRC20	2.14936		GLRX	2.09978
ASMTL	2.47856		PAGE4	2.8559		SEMG1	2.72065		ULK1	2.43115		CBR3	-2.11966		PNPLA2	2.14646		ELOVL3	2.0886
ENPP2	2.4657		ADAM15	2.84249		HIST1H2AE	2.7063		MXD1	2.43027		C15orf52	-2.12467		RHOB	2.14148		ROPN1L	2.08564
WIPI1	2.46301		HIST2H2AC	2.84027		NXF1	2.68128		RAP1GAP	2.42236		DOCK10	-2.13546		RAP1GAP	2.14086		INSIG1	2.082
NXF1	2.45917		LFNG	2.83527		HSPA1B	2.67715		ABCB9	2.41705		NDC80	-2.15181		IGFBP3	2.13585		SILV	2.0798
DDIT4	2.45871		S100A6	2.80723		HIST1H2AG	2.64606		LGALS1	2.41307		KIFC1	-2.15935		ZFP36	2.13061		BIRC3	2.07324
HIST1H2AC	2.45708		FZD9	2.7863		SAT1	2.63925		LOC648526	2.41061		HJURP	-2.16461		NDRG1	2.12749		ASMTL	2.05837
SHD	2.45548		LMTK3	2.78549		LOC732445	2.63603		FAM53C	2.40428		GTF3C6	-2.16821		BEX2	2.12372		TSPAN9	2.0579
NXF1	2.45536		ATP1B2	2.76676		LOC648526	2.62379		MGC61598	2.38067		CDCA3	-2.1723		SLC25A4	2.12223		EFCAB4A	2.04948
HBQ1	2.4544		LRRC32	2.76406		SEPP1	2.61483		GSTM2	2.37526		PODXL	-2.18024		SREBF1	2.10721		ARHGEF3	2.04695
FLRT3	2.45181		CYR61	2.76215		NTS	2.61073		ZFP36	2.37288		ITPRIPL2	-2.18568		AIF1L	2.09735		C14orf129	2.04588
ANKRD20A1	2.45177		SPANXA2	2.75906		RAE1	2.61038		RNASET2	2.36472		HS3ST3A1	-2.18597		GCDH	2.08537		S1PR3	2.04363
MTE	2.44505		LOC400578	2.75239		CITED2	2.59466		INSIG1	2.36107		ASPM	-2.19173		DHRS2	2.06009		NDRG1	2.04272
GFOD1	2.43252		NXF1	2.74376		NEU1	2.59099		MICB	2.3499		UHRF1	-2.19542		ANKRD1	2.05912		IMPA2	2.03974
STAT1	2.43227		GCH1	2.74323		HOXD1	2.59015		RRM2	2.34445		WNT5B	-2.21201		HN1	2.05897		ELOVL4	2.03299
ENPP2	2.42703		GADD45B	2.73712		CCR7	2.56969		CLEC16A	2.33922		ATOH8	-2.21627		MTE	2.05526		CFD	2.00847
LOC399965	2.42274		ANGPTL4	2.7368		ID2	2.5434		FAM46B	2.32511		DIRAS3	-2.2256		SLC30A3	2.04872		LOC100130919	-2.00262
RGS2	2.41684		HIST2H2BE	2.73513		C20orf100	2.53763		LYPD3	2.32137		DNAJC9	-2.238		TMEFF2	2.04071		HMGB2	-2.00566
FCAR	2.41037		HIST1H2BD	2.72491		NXF1	2.51974		DNAJB1	2.31599		CCNB1	-2.24105		DUSP1	2.03209		SPHK1	-2.00717
MYC	2.40382		PMM1	2.71957		SERPINB9	2.51821		CDKN2D	2.3121		FAM180A	-2.2573		PARD6A	2.02451		HOXC6	-2.02671
CDKN2D	2.40033		TGM2	2.71519		SLC9A1	2.51376		CGNL1	2.30948		RIN2	-2.25748		FUCA1	2.02406		PDGFRA	-2.0373
HIST1H3G	2.39643		HIST1H3G	2.70959		LOC648399	2.50315		NDRG1	2.30037		NFKB1	-2.2809		C16orf73	2.01241		NEXN	-2.10196
C11orf67	2.39043		RRAD	2.70647		HIST2H2BE	2.4962		PRPH	2.29649		TYMS	-2.28629		MGC16121	2.01132		NRIP1	-2.10802
ABCB9	2.37713		SLC16A3	2.70566		IRGM	2.48561		SELM	2.29264		PBK	-2.30261		RAB3IP	2.00994		BCAR3	-2.11619
FOS	2.36147		HIST2H4A	2.7004		HIST1H3F	2.47147		SLC29A4	2.27468		MLKL	-2.31259		ADRB2	2.00288		C6orf105	-2.137
GINS4	2.3546		HSPA1B	2.69023		LOC643201	2.44706		FLJ22184	2.27223		TRIM8	-2.31954		SHRM	-2.00957		FAM176A	-2.15342
ZFP36	2.34938		VCX2	2.67182		SLC7A5	2.41368		CRISPLD2	2.27008		LOC399959	-2.32		CCRL1	-2.0159		HOXB5	-2.155
HSPA1B	2.34622		RGS16	2.64911		MGC16121	2.38658		NQO2	2.26639		AURKA	-2.3208		PHF19	-2.02175		TRIM8	-2.18831
PTGR2	2.34523		SPANXE	2.62691		IER3	2.38495		CAPN5	2.26085		GPER	-2.33594		FAM57A	-2.02495		FAM176A	-2.1888
ELF3	2.34041		NMUR2	2.62178		HIST1H1C	2.37924		KRT18P17	2.25997		EMX2	-2.37833		IL7R	-2.02667		FOSL1	-2.1907
EEF1A2	2.33991		SPANXA1	2.61565		TUFT1	2.37602		FOS	2.25769		BCAR3	-2.3832		HNRNPAB	-2.0268		KRT34	-2.19829
NPL	2.33582		YJEFN3	2.60783		GCH1	2.369		ACBD7	2.24756		LPXN	-2.3869		LOC651872	-2.04008		CXorf26	-2.24961
ARL4A	2.33466		BAIAP2	2.59707		MGC102966	2.36778		GCDH	2.24609		CDCA5	-2.38726		AURKA	-2.04579		FRMD4A	-2.26055
STMN2	2.33143		MGC102966	2.58344		R3HCC1	2.36083		ALPPL2	2.24324		KIF20A	-2.39954		RAD51AP1	-2.05527		HOXB2	-2.26781
ACSL3	2.33004		SLC24A6	2.57449		TNFAIP6	2.35305		ULK1	2.23375		HOXC8	-2.40237		C9orf30	-2.05661		ESM1	-2.2869
ZNF483	2.32963		NXF1	2.57434		TFPI2	2.35045		RCN3	2.22633		HMGB2	-2.40892		TBX2	-2.05714		FOXD1	-2.29439
CLDN10	2.31984		SLC9A1	2.5725		GADD45B	2.34805		LACTB	2.22532		UBE2C	-2.40928		CMTM3	-2.06377		NNMT	-2.29697
VAMP1	2.31889		ELF3	2.57195		INSIG1	2.34764		SLC9A1	2.21414		FAM176A	-2.41311		KIF23	-2.0659		ESM1	-2.31388
NPC1	2.31278		ELAVL3	2.55971		SYN1	2.34661		KRT18P13	2.21157		ASAM	-2.41473		TRIOBP	-2.06941		PDGFRA	-2.34304
ELOVL5	2.31188		CDKN2D	2.5519		PLK5P	2.33613		CGA	2.21103		NCAPG	-2.42109		AURKA	-2.06995		OXTR	-2.39217
SILV	2.30936		THBS1	2.53439		FIS	2.32101		SPSB3	2.20927		FAM176A	-2.43207		TRIM8	-2.07121		NTN4	-2.41453
SLC9A1	2.30523		SHD	2.53203		PTMS	2.30766		SNHG9	2.19995		SYNC1	-2.44216		CTHRC1	-2.07638		FGF2	-2.42995
RGS10	2.30514		HIST1H2AC	2.50963		STMN2	2.28397		CDC42EP2	2.19953		AURKB	-2.44254		FAM111A	-2.07639		SERPINH1	-2.49092
SLC29A4	2.30506		AFMID	2.50747		TUBB4Q	2.25946		TPMT	2.19776		AURKA	-2.48019		SPHKAP	-2.08079		TGFB1I1	-2.49208
NEU1	2.29798		GAST	2.5015		SP5	2.25661		ASMTL	2.19063		CENPA	-2.49957		UBE2Q2	-2.09042		LOC399959	-2.51202
LRRFIP1	2.29599		NDRG1	2.49886		FLJ38969	2.2446		DENND3	2.18816		CCNB2	-2.5086		UBE2C	-2.09246		NR2F2	-2.57576
HIST1H1C	2.2938		IRF7	2.4949		LOC400578	2.23824		SNORA80	2.18672		PODXL	-2.51429		GTF3C6	-2.10265		FST	-2.59239
FAM63A	2.29055		FAM83D	2.49435		CLEC4C	2.23253		ATG2A	2.18481		GPER	-2.54709		LOC100131735	-2.10338		TMEM166	-2.6844
LOC100128098	2.28979		DNAJB1	2.49138		OAT	2.21637		G6PD	2.17982		HMGB2	-2.55597		SOCS2	-2.10525		NRP1	-2.69575
PCYOX1	2.28879		ERN1	2.48997		FOS	2.20996		SLC25A23	2.16811		UBE2C	-2.56518		DAB2	-2.1155		HAS2	-2.83518
NPAS1	2.2855		GADD45A	2.48258		HIST1H2BF	2.19371		ID2	2.16663		VEGFC	-2.57011		CDCA8	-2.11556		VEGFC	-2.94499
HIST1H2AG	2.28003		EFNA1	2.47261		TCN2	2.19219		NPC1	2.16537		GAS1	-2.64926		MEIS2	-2.11785		RIN2	-2.97583
SEMA3E	2.27797		CT47A7	2.46578		CDX1	2.18895		PLXNA3	2.16342		OXTR	-2.67738		RBMX	-2.12153		FST	-3.17049
AVPI1	2.27578		ACOX2	2.45983		FTL	2.18651		RIMS3	2.16079		LPAR1	-2.71735		PRRX2	-2.13101		CCND1	-3.43243
SCML1	2.27448		NQO2	2.45962		HIST1H4E	2.18582		NARF	2.16045		CXorf26	-2.72083		COL5A2	-2.133		PLAU	-3.59924
HBA2	2.27363		SPANXE	2.45953		RGS2	2.18422		GNAI2	2.15964		CDC20	-2.74175		UHRF1	-2.14173
KRT19	2.27321		RAP1GAP	2.45175		OAT	2.18022		TUFT1	2.15863		NNMT	-2.78382		ANP32B	-2.1419
KRT18P17	2.27157		HIST1H2BJ	2.44959		HIST1H4H	2.17587		MKNK2	2.15855		FBXO5	-2.82459		ZMYND11	-2.15985
PCYOX1	2.26927		LOC730994	2.4472		TUBB2C	2.17547		LOC338758	2.15769		FGF2	-2.83336		MLLT11	-2.1608
BHMT	2.26018		RGS2	2.44162		TUBB3	2.17521		TPRG1L	2.1542		XBP1	-2.85426		PPAP2B	-2.16337
MAFB	2.25467		CTSL2	2.43779		ATP6V1H	2.17167		HIST1H2BD	2.13523		TGFB1I1	-2.91385		TRIP6	-2.16431
C20orf108	2.24768		C14orf78	2.4344		RND1	2.16421		VGF	2.13441		TMEM166	-2.97079		WNT5B	-2.17333
SLC2A14	2.24544		DPYSL4	2.43026		AGAP3	2.1535		NELF	2.12069		CXCL12	-2.99098		LPXN	-2.18702
LOC647954	2.24477		GLRX2	2.4271		C10orf10	2.14822		SPATA2L	2.11603		XBP1	-3.00548		NSMAF	-2.18938
ZSWIM6	2.22979		IGFBP3	2.42116		HIST1H3B	2.14084		RHOB	2.115		RCAN1	-3.05326		PHF11	-2.21809
DNAJB1	2.22898		PLXNB3	2.42103		LOC732165	2.12381		MT1H	2.10857		TNFRSF11B	-3.062		EMP3	-2.21991
ID2	2.22098		LOC653604	2.41512		LOC649873	2.11675		CAPN12	2.10037		NRP1	-3.11766		SIRPA	-2.22212
XRCC2	2.21543		ATG2A	2.41384		ARC	2.11575		PLA2G15	2.09906		HAS2	-3.60707		PITX1	-2.22238
NQO2	2.21123		CALB2	2.40408		CSRP2	2.11004		VAMP1	2.09664		CCNA2	-3.60778		CXCL12	-2.22893
NPL	2.2089		MSX1	2.39265		TMEFF2	2.10416		HCG4	2.09545		PRRX1	-3.90955		LOC644563	-2.22963
PLEKHB2	2.20775		ZNF280A	2.38622		CDKN1A	2.09937		GMCL1	2.09417		ACTC1	-4.32052		PCDH18	-2.23343
CKB	2.19533		DDIT4L	2.38368		BAIAP2	2.09505		FBXO33	2.09241					ITPRIPL2	-2.26442
TSPAN7	2.19423		NPY	2.37654		SERPINI1	2.0828		KIF1B	2.08521					SPOCD1	-2.26826
ATG2A	2.19293		RGL1	2.36766		BAIAP2	2.05896		EFNB2	2.08315					FAM176A	-2.28428
SPP1	2.18399		EHD1	2.36345		MT2A	2.05362		CHKA	2.08149					TNFRSF12A	-2.28509
PRIC285	2.16842		NLF2	2.35091		DLL1	2.04976		ADARB1	2.08078					HJURP	-2.28713
CREG1	2.16701		NPL	2.34427		MYLIP	2.04167		LOC255783	2.07729					YAP1	-2.30364
B2M	2.16539		PPP1R3C	2.34301		RRM2	2.0383		FAM107B	2.07691					GPX7	-2.30484
LOC730994	2.16537		C1orf61	2.34021		SERTAD1	2.03784		SILV	2.07666					CNRIP1	-2.32696
SEZ6L2	2.16154		HIST2H4B	2.33652		NPTX1	2.02006		C7orf41	2.0728					TSHZ1	-2.33756
SH2B3	2.15921		SPANXB1	2.33549		MAP2K3	2.01715		DDIT4	2.07126					ASAM	-2.34941
DHDH	2.15909		POLR3GL	2.32391		SERPINI1	2.01624		TMEM205	2.07101					CTHRC1	-2.36696
GNAI2	2.15827		SNORD13	2.32245		PHLDA2	2.01602		APAF1	2.06748					ARHGAP22	-2.36776
TNFRSF10B	2.15784		LGALS7B	2.32176		SDC4	2.0099		IFI6	2.06564					ALPK2	-2.37516
NKD2	2.1499		EVI5L	2.31697		ALPL	2.00882		SEZ6L2	2.06453					PCDH18	-2.40669
KIAA1751	2.14959		IER5	2.30997		HES2	2.00846		ROPN1L	2.06413					FST	-2.40684
PNPLA8	2.14924		INSIG1	2.30795		FABP5L2	2.001		PLEKHH3	2.0641					SSTR1	-2.42172
MYC	2.14466		DNAH3	2.30792		LOC100132863	-2.0001		SOX15	2.06171					PDGFRB	-2.43724
ZNF669	2.14224		SERPINE1	2.29461		BCAT1	-2.01187		DUSP1	2.05874					CBR3	-2.46845
ELAVL3	2.14176		TMEM100	2.29002		FAM60A	-2.01275		KRT8	2.05213					CENPA	-2.46981
LOC731314	2.13931		RRAD	2.27859		C21orf33	-2.01798		LOC643431	2.05115					XBP1	-2.47943
CCBE1	2.13923		VGF	2.27554		DERA	-2.02098		LTA4H	2.04962					FAM176A	-2.49153
GRIPAP1	2.13656		HIST1H1C	2.27429		EIF4B	-2.0228		FZD4	2.04945					NFKB1	-2.50177
MKNK2	2.13464		ANKRD20A1	2.27192		BMPR1A	-2.02383		C14orf147	2.04792					XBP1	-2.54496
B2M	2.13461		MST1	2.26102		GART	-2.02464		PIM2	2.04624					MKX	-2.54974
KIFC2	2.13246		IRF8	2.24583		REPIN1	-2.02982		HIST3H2A	2.04461					NNMT	-2.57673
RPRML	2.12943		LOC342933	2.24457		SLC16A9	-2.03056		CPD	2.0442					CXorf26	-2.59094
LOC255783	2.12886		SH3GL2	2.23966		WDR74	-2.03225		MAP1LC3B	2.04031					DOCK10	-2.59706
FAM73A	2.12204		BRDT	2.23779		FAM60A	-2.03643		ATF3	2.03743					CCNA2	-2.59783
RAB24	2.11742		HIST1H4H	2.23748		PTPMT1	-2.04474		TM7SF2	2.03286					FAM111A	-2.60377
MT2A	2.11537		IFI6	2.23694		BEND3	-2.04648		G6PD	2.02951					LOC402560	-2.69978
BLVRB	2.11501		ARC	2.23667		MRPS35	-2.04761		IDI1	2.02852					C15orf52	-2.70355
NEFH	2.11304		SCXA	2.22648		SLC27A3	-2.04775		ZDHHC11	2.01733					TYMS	-2.70754
SYTL2	2.11137		LMNA	2.21211		PTBP2	-2.05057		SCML1	2.016					RIN2	-2.72263
KBTBD9	2.08703		CDX1	2.19734		SUMO3	-2.05224		CCDC21	2.0133					COL3A1	-2.76467
LOC642333	2.07979		SERPINI1	2.19485		CTPS2	-2.05338		KRT8P9	2.01326					LOC399959	-2.85603
COTL1	2.07338		PIGH	2.19292		PON2	-2.06056		IRF8	2.00856					NEXN	-2.8573
IFI6	2.06793		C9orf85	2.19187		LOC100131940	-2.06714		RAGE	2.00794					VEGFC	-2.87841
PFKFB3	2.0631		FAM80B	2.1917		FAM136A	-2.06789		UCA1	2.00278					PTGS2	-2.89384
POLR3GL	2.06053		PEG10	2.17682		EWSR1	-2.06984		NOTCH1	2.00148					PTGS2	-2.97369
FLJ22184	2.0522		TAC3	2.17528		PFN2	-2.07119		LMNB1	-2.01224					HMGB2	-2.98416
ANKRD30A	2.0498		VCX2	2.1708		FAM120A	-2.07582		THSD3	-2.01233					NRP1	-3.01048
LOC391045	2.04747		SLC25A4	2.1664		H2AFY2	-2.07823		MTHFS	-2.02501					FBXO5	-3.02249
GPC2	2.04686		CDC25B	2.16582		DHRS7	-2.0796		PPARG	-2.02653					HMGB2	-3.04415
SLC1A5	2.04619		CRYM	2.16302		WIBG	-2.08097		SEC14L4	-2.03364					FGF2	-3.07801
SEPX1	2.0457		IL11RA	2.15807		BCL11A	-2.08153		NFKB1	-2.07274					CCND1	-3.09459
KIF1A	2.04443		STAT1	2.15758		SLC5A6	-2.08233		C1QTNF6	-2.07307					IL7R	-3.1875
LOC100129211	2.03834		CORO1A	2.14008		C6orf85	-2.0831		LCP1	-2.07413					TMEM166	-3.21396
FLJ36131	2.03701		NTS	2.13586		HMGN4	-2.08389		ARID1A	-2.08185					TGFB1I1	-3.21644
FUCA1	2.03411		ASMTL	2.12867		HDGFRP3	-2.08474		PITX1	-2.08752					SERPINH1	-3.41493
MAST3	2.03377		RHBDD2	2.12562		LASS2	-2.09001		CAB39L	-2.10077					LPAR1	-3.44284
GAMT	2.03371		HIST1H3H	2.1197		IFNGR2	-2.09703		RXRA	-2.10602					PLAU	-3.54254
KRT8	2.0298		C18orf8	2.11834		ARRB1	-2.0974		BCAR4	-2.12797					OXTR	-3.61774
SHROOM4	2.02761		IFI30	2.0982		ANP32B	-2.09822		FERMT1	-2.14969					PRRX1	-3.84305
C19orf30	2.02646		SLC30A3	2.08931		ZMYND11	-2.10065		LOC729680	-2.15124					TNFRSF11B	-4.91176
GAMT	2.02015		ADM	2.08793		IGF2BP3	-2.10123		SMAGP	-2.15707
LIPA	2.01687		PLA2G15	2.08717		NAE1	-2.11179		CXorf26	-2.1774
NAP1L5	2.01319		HAP1	2.08429		USP13	-2.11931		ANKRD38	-2.18352
LZTS1	2.01164		DYRK3	2.08389		RPL39L	-2.11999		CSRP2BP	-2.19368
ST6GALNAC3	2.00999		GAGE2B	2.08236		TIMP4	-2.12336		ADI1	-2.19901
ZNF69	2.00905		BIK	2.08217		CBS	-2.12386		ITPRIPL2	-2.20623
PRODH	2.00872		INA	2.07578		KIF21A	-2.12681		ELOVL6	-2.21402
CHRNA5	2.00527		CITED2	2.07086		PPRC1	-2.13014		CUL1	-2.229
CYB5R1	2.00102		NPC1	2.06616		LOC645489	-2.13051		TNS3	-2.24423
FGF13	-2.00676		MKNK2	2.06532		MLLT11	-2.13409		THSD3	-2.24672
BRPF3	-2.01661		KRT86	2.06524		TRIP13	-2.13436		TCEAL1	-2.25304
ZNF532	-2.01783		C11orf67	2.06365		NR2F6	-2.13907		CLEC1A	-2.27532
ARHGAP28	-2.02079		MAP1LC3A	2.05485		COMMD7	-2.13987		GRAMD2	-2.285
C11orf75	-2.02937		MYC	2.05387		CUL1	-2.14007		FST	-2.28843
THOC4	-2.03213		ENPP2	2.04777		DIS3L	-2.14433		SMYD2	-2.29234
ZHX2	-2.03595		HES2	2.0472		POLR3G	-2.14445		IRX4	-2.30185
PUF60	-2.03609		TRPM4	2.04432		RCN1	-2.1487		TPM1	-2.30195
LANCL2	-2.03639		AZI1	2.03638		SNX5	-2.15503		LIN28	-2.30515
U2AF2	-2.05588		ALAD	2.03605		METTL1	-2.15924		IL17D	-2.32437
HNRPUL1	-2.05752		GOLGA9P	2.03594		SLC29A2	-2.16629		FHL2	-2.32783
DAZAP1	-2.06035		RN7SK	2.03413		VCAN	-2.1677		DCTD	-2.33417
HNRPH3	-2.06244		TESC	2.02131		PTBP2	-2.16816		CAP2	-2.34957
SCRN1	-2.08317		SLC25A4	2.01997		INPPL1	-2.1747		ASAP1	-2.35582
KYNU	-2.0855		TUBB4Q	2.01231		ASH2L	-2.17667		DNMT3L	-2.36254
ADI1	-2.08651		KIAA1602	2.01092		MYCN	-2.18336		FAIM	-2.37927
ARHGAP28	-2.08695		C12orf60	2.01078		USP44	-2.1861		UBE2Q2	-2.38648
RBPJ	-2.10226		STAG3L2	2.00605		PODXL	-2.1996		SLC29A2	-2.39143
GTF2IRD2B	-2.10843		CSRNP2	2.00462		PRKCDBP	-2.21015		SLC7A7	-2.39596
CYB5R2	-2.10862		TNFAIP6	2.0044		HAS3	-2.2156		TPM1	-2.39606
GTF2IP1	-2.10927		ARID1A	-1.99886		LIN28B	-2.22271		ANXA8L2	-2.41582
KCTD15	-2.11307		CDK6	-2.00483		UCA1	-2.23161		UBE2J1	-2.41981
IGF1	-2.11472		VSNL1	-2.00505		GJA1	-2.23463		CRYBA2	-2.42441
ARHGAP28	-2.11589		FAM162B	-2.0135		DNMT3B	-2.24862		ATF5	-2.42755
TMEM64	-2.12912		LOC646316	-2.02192		LARP1	-2.25017		STAG2	-2.43743
FAIM	-2.12989		LOC440359	-2.03027		PODXL	-2.25581		ATP6V1B1	-2.45121
TMBIM4	-2.13009		RANBP1	-2.03068		PPAP2B	-2.25801		ZMYND11	-2.45457
RBPJ	-2.13086		C3orf59	-2.03526		PROM1	-2.27895		GPR56	-2.46094
RBM24	-2.13349		DAZAP1	-2.04679		PTH1R	-2.28517		YAP1	-2.47991
EGFLAM	-2.13774		LHFPL4	-2.04867		PAK1	-2.29473		KANK4	-2.4801
CDO1	-2.14341		CBR3	-2.05047		AK3L1	-2.29951		GTF3C6	-2.4831
ABHD12B	-2.14941		LRRC41	-2.05771		TRIP6	-2.30379		HDGF	-2.48751
RANBP1	-2.15459		CD24	-2.06985		LRRN1	-2.32348		STELLAR	-2.56867
GPX2	-2.15972		LOC731007	-2.07182		C3orf59	-2.32672		ASAP1	-2.56951
LOC727761	-2.16065		PDZD4	-2.07783		GTF3C6	-2.33154		NSMAF	-2.57048
DCTD	-2.17275		LOC100130919	-2.0933		ZMYM6	-2.33281		TCEAL1	-2.58131
TCEA1	-2.17887		ZMYND8	-2.10287		MCM5	-2.33726		GNE	-2.5834
TAGLN	-2.17983		RCC2	-2.10309		CTPS	-2.34009		ISM2	-2.61043
LOC389873	-2.18094		CDK2AP1	-2.10314		ZNF423	-2.34081		DNMT3L	-2.63941
NUDT15	-2.19268		RAB34	-2.10831		ZNF462	-2.3433		SLC7A4	-2.64662
ZSCAN10	-2.19518		CHES1	-2.11097		RTKN	-2.3664		ASAP1	-2.66033
NUAK1	-2.19544		FAR2	-2.12598		GLIPR1L1	-2.36754		ANXA8	-2.66182
GPER	-2.19563		IGF2BP2	-2.12674		NSMAF	-2.3802		LOC728493	-2.68484
TMEM98	-2.21187		TIMP4	-2.1298		LOC647000	-2.387		SMAGP	-2.69081
CCDC102A	-2.21289		LOC143543	-2.13214		SCGB3A2	-2.40113		LOC644563	-2.72098
EFEMP1	-2.21417		LARP1	-2.1352		STAG2	-2.4053		OLR1	-2.74148
TMTC1	-2.21899		ETV4	-2.14319		MTHFS	-2.40775		GPR56	-2.74998
WSB2	-2.22537		CUL1	-2.14947		LOC648927	-2.41515		CSF1R	-2.77963
SH2D4A	-2.22984		VSNL1	-2.15919		PDPN	-2.44514		RCN1	-2.82838
C6orf211	-2.23312		ZSCAN10	-2.17884		TEAD2	-2.45768		TYMS	-2.89791
TMEM178	-2.23661		GDF3	-2.17939		DNMT3B	-2.46802		FYB	-2.9276
H2AFY2	-2.24493		ARHGEF5L	-2.19024		C1orf187	-2.47338		DFNA5	-2.97299
PHLDA3	-2.24669		ETV4	-2.20002		USP44	-2.48903		VGLL1	-3.11368
ABHD12B	-2.2502		METTL7A	-2.20759		LOC100132934	-2.4936		SHISA5	-3.34401
TRIM2	-2.25176		LRP8	-2.2133		ARID1A	-2.49571		RTN4	-3.46798
TCL1B	-2.25401		ZC3HAV1	-2.21702		C10orf75	-2.51056		DPPA3	-3.66053
SLC39A1	-2.2607		CYP2S1	-2.22235		CDCA7	-2.51568		DPPA3	-3.67367
TRIM8	-2.26614		NUDT15	-2.22277		LASS2	-2.53275		DPPA3	-3.71498
GPER	-2.27391		PITPNC1	-2.22582		UBE2Q2	-2.53551
DCTN5	-2.2795		ZMYND8	-2.23029		USP13	-2.54254
NR2F6	-2.28151		MTA3	-2.24244		CXorf26	-2.56571
LOC728323	-2.2822		ZIC2	-2.24372		PDE4B	-2.58004
BCL11B	-2.29072		HAS3	-2.26335		NLGN4X	-2.59457
ARHGAP23	-2.29363		LOC100129585	-2.26433		ZSCAN10	-2.61355
GMPR	-2.29369		ZMYM6	-2.26654		LRP8	-2.6367
EFEMP1	-2.31707		CTDSPL	-2.27106		EMG1	-2.68238
ADAMTS9	-2.32309		PPAP2B	-2.27421		LOC644563	-2.69855
KCNIP4	-2.32992		LOC728650	-2.27982		HCFC1	-2.70162
VENTX	-2.33694		RBMX	-2.30131		AK3L1	-2.73459
FAM136A	-2.34534		ZMYND11	-2.30505		KIAA0368	-2.73792
RAB34	-2.35008		IGDCC3	-2.32013		AK3L1	-2.74673
EDN1	-2.35586		LOC100132934	-2.32828		PRDM14	-2.76158
C1orf106	-2.35913		AK3L1	-2.33623		LOC100130919	-2.76693
TRIB3	-2.37597		NODAL	-2.35407		CYP26A1	-2.80879
GPR81	-2.38436		PDPN	-2.36901		LOC493869	-2.81817
SEPHS1	-2.39259		RCN1	-2.40001		LOC389873	-2.81845
TYMS	-2.40925		LOC100131735	-2.40152		RCC2	-2.82599
ATN1	-2.42639		CCND2	-2.43683		CDK2AP1	-2.82811
ITGB5	-2.4362		PARP8	-2.44006		METTL7A	-2.83306
ARID1A	-2.44516		LOC389873	-2.46062		RBPMS2	-2.93291
DPPA4	-2.449		CCND2	-2.46355		NANOG	-3.00865
UBE2Q2	-2.45324		STAG2	-2.47096		PDZD4	-3.01813
RCC2	-2.4614		TRIML2	-2.51069		MGC11082	-3.07431
C7orf55	-2.47288		RPRM	-2.56776		GDF3	-3.15219
CNR1	-2.48159		NSMAF	-2.56925		DPPA4	-3.17939
MAPK13	-2.48216		DPPA4	-2.63913		TRIML2	-3.2096
SERPINH1	-2.48471		PHF15	-2.65044		RPRM	-3.32444
NUAK1	-2.49061		HCFC1	-2.66169		SEPHS1	-3.70583
LBH	-2.49891		SMAGP	-2.73132		SEPHS1	-3.83422
IFNGR2	-2.50253		RBPMS2	-2.92059
GTF3C6	-2.50943		AK3L1	-2.97497
LOC100130919	-2.52036		SEPHS1	-3.0289
LOC730534	-2.52636		AK3L1	-3.04755
MTA3	-2.52999		SEPHS1	-3.20058
SMAGP	-2.53926
HDGF	-2.54155
TSHZ3	-2.57621
CAP2	-2.59176
ZC3HAV1	-2.59729
YAP1	-2.61643
ZMYND11	-2.61973
HCFC1	-2.66115
LRRC41	-2.66296
TRMT5	-2.66821
SMAGP	-2.68978
OVOS2	-2.70351
TEAD2	-2.70992
DHRS3	-2.71102
HMGN2	-2.72089
MSC	-2.76147
RCN1	-2.76357
FAR2	-2.76771
LOC148915	-2.77333
OR7E156P	-2.7751
ATF5	-2.78308
SUMO3	-2.80434
SCGB3A2	-2.83662
PITX1	-2.88415
TRIML2	-2.88615
TRIP6	-2.94171
NQO1	-2.98369
RANBP1	-3.04546
LOC644563	-3.05213
ERVK6	-3.06728
NANOG	-3.11514
SEPHS1	-3.13782
LOC727803	-3.1636
NSMAF	-3.23371
CDK2AP1	-3.30761
NANOG	-3.34382
SPRY4	-3.38755
RAB15	-3.40482
RBPMS2	-3.55266
IGF1	-3.66837
ANXA3	-3.67741
KCNIP4	-3.7244
INPPL1	-3.7646
PDPN	-3.82018

## Sheet: D - common T 2 N J 8-16h
8h	TCam-2 10nM ISTODAX 8h	2102EP 10nM ISTODAX 8h	NCCIT 10nM ISTODAX 8h	JAR 10nM ISTODAX 8h
GADD45B	2.33112	2.28669	2.57614	2.00978
DHRS2	2.32165	2.64997	2.7498	2.24983
16h	TCam-2 10nM ISTODAX 16h	2102EP 10nM ISTODAX 16h	NCCIT 10nM ISTODAX 16h	JAR 10nM ISTODAX 16h
DHRS2	4.96158	2.64997	2.7498	2.24983
CRISPLD2	4.18863	3.10581	3.43898	1.91003
CTGF	4.00582	2.10479	3.18804	1.61083
RHOB	3.86884	1.67175	2.08876	0.983427
DUSP1	3.63039	2.04548	2.72533	0.842586
GADD45B	3.29414	2.28669	2.57614	2.00978
TNFSF9	3.21794	2.84986	3.36456	2.09747
TUBA4A	3.07979	2.85085	1.2292	1.30432
VASN	2.8331	3.58736	3.12367	1.98575
MGC61598	2.73232	3.34458	3.71919	1.08388
INSIG1	2.68051	1.77446	2.30428	1.48283
BAIAP2	2.63105	1.89365	1.87735	1.98791
ATF3	2.61152	2.24822	1.56269	0.669997
NXF1	2.45536	1.7658	1.9608	2.09493
FOS	2.36147	1.93137	2.61969	2.26881
ZFP36	2.34938	2.35339	3.51667	0.682934
NPC1	2.31278	0.7151	1.42488	0.788141
SILV	2.30936	3.55471	1.82966	1.09587
SLC9A1	2.30523	2.02668	1.92784	1.52963
NEU1	2.29798	1.25824	1.18874	1.91586
DNAJB1	2.22898	2.12564	2.88326	1.33514
ID2	2.22098	2.34392	2.18477	1.22627
MKNK2	2.13464	1.66888	2.39403	2.09794
ARID1A	-2.44516	-1.93157	-1.95309	-1.78816
ZMYND11	-2.61973	-1.86555	-0.7724	-1.66572
RCN1	-2.76357	-0.783069	-0.615934	-0.409745
NSMAF	-3.23371	-0.991747	-0.827506	-1.63184

## Sheet: E - Special
	TCam-2 10nM ISTODAX 16h	2102EP 10nM ISTODAX 16h	NCCIT 10nM ISTODAX 16h	JAR 10nM ISTODAX 16h
p21	1.62287	1.65647	2.09937	2.49443
NANOG	-3.11514	-1.39263	-3.00865	-0.0457359
OCT3/4	-0.765383	-0.400878	-0.692794	-0.0540707
SOX2	0.474415	-0.90883	-1.11915	0.138875
SOX17	-1.18117	-0.0655102	-0.177112	0.0774081
DPPA3	0.0810009	-1.84264	-1.46869	-3.66053
DPPA4	-2.449	-2.63913	-3.17939	0.0606477
GDF3	-0.667536	-2.17939	-3.15219	0.0234235
LIN28	-1.81623	-1.66223	-1.17352	-2.30515
ZFP42	0.171394	-0.715784	-1.26981	-0.612821
SALL4	0.0394157	-0.871651	-0.958541	-0.740926
PRDM14	-0.126366	-1.38121	-1.29862	-0.117265
ZIC3	0.0415243	-1.83738	-1.37054	-0.11609
UTF1	-1.45949	-1.63081	-1.66033	0.0396843
DNMT3B	0.457298	-1.67222	-2.46802	-0.685435
DNMT3L	-1.16603	-1.45172	-0.180691	-2.36254
SPRY4	-3.38755	-1.44409	-1.98651	-0.04274
YAP1	-2.61643	-1.46523	-1.74276	-2.47991
BCAT1	-0.573058	-1.61994	-2.01187	0.108281
IGF1	-3.66837	-0.116721	-0.11811	-0.15314
PRDM1 / BLIMP1	-1.05356	0.106388	0.237402	0.264922
NODAL	0.130475	-2.35407	-0.0417331	-0.532425

## Sheet: F - common MPAF ARZ 8-16h
Common in Fibroblasts
8h	16h
TUBB2B	CPA4
STC1	TUBB2B
TUFT1	LMTK3
LMCD1	CRISPLD2
LMTK3	MT1H
H1F0	MT1G
HSPA2	STC1
DACT3	MT1X
RGS2	INA
TNFRSF12A	HSPA2
VEGFC	TUFT1
BCAR3	HIST2H2BE
FGF2	PEG10
CXorf26	TMEFF2
RCAN1	CKB
	MT1F
	CYP1B1
	TM7SF2
	IER3
	ODC1
	RHOB
	DHRS2
	LOC392787
	REEP6
	ASMTL
	RAB11FIP1
	MTE
	SLC30A3
	ADRB2
	SCG2
	C19orf51
	CYFIP2
	HES6
	PARD6A
	HIST1H2BD
	TPMT
	BAIAP2
	SLC25A4
	ROPN1L
	SLC2A3
	NEXN
	RAD51AP1
	PRRX2
	MEIS2
	CDCA8
	TNFRSF12A
	RBMX
	PCDH18
	CMTM3
	CBR3
	C15orf52
	DOCK10
	HJURP
	GTF3C6
	ITPRIPL2
	UHRF1
	WNT5B
	RIN2
	NFKB1
	TYMS
	TRIM8
	LOC399959
	AURKA
	LPXN
	HMGB2
	UBE2C
	FAM176A
	ASAM
	CENPA
	VEGFC
	OXTR
	LPAR1
	CXorf26
	NNMT
	FBXO5
	FGF2
	XBP1
	TGFB1I1
	TMEM166
	CXCL12
	TNFRSF11B
	NRP1
	CCNA2
	PRRX1

## Sheet: G - common MPAF, ARZ, FS1 8-16h
Common in Fibroblasts and FS1
8h	16h
TUBB2B	CPA4
TUFT1	TUBB2B
RGS2	LMTK3
	CRISPLD2
	MT1G
	MT1X
	INA
	HSPA2
	TUFT1
	TMEFF2
	CKB
	RHOB
	DHRS2
	REEP6
	ASMTL
	RAB11FIP1
	SLC30A3
	ADRB2
	SCG2
	C19orf51
	HES6
	BAIAP2
	ROPN1L
	NEXN
	RIN2
	TRIM8
	LOC399959
	HMGB2
	FAM176A
	VEGFC
	OXTR
	CXorf26
	NNMT
	FGF2
	TGFB1I1
	TMEM166
	NRP1

## Sheet: H - common Fib., FS1, GCC 8-16h
Common in Fibroblasts, FS1 and GCC cell lines			Common in FS1 and GCC cell lines
8h	16h		16h
	CRISPLD2		TNFSF9
	RHOB		TUBA4A
	DHRS2		INSIG1
	BAIAP2		FOS
			SILV
			SLC9A1
			NEU1
			DNAJB1
			MKNK2
STRING analysis of the 4 genes commonly upregulated in fibroblasts, FS1
and GCC cell lines after 16h
